# Supplementary material for: Isopropyl 2-[5-(4-hydroxy­phen­yl)-3-methyl­sulfanyl-1-benzofuran-2-yl]acetate
Source: Acta Crystallogr Sect E Struct Rep Online. 2009 Aug 29;65(Pt 9):o2267. doi: 10.1107/S1600536809033492 (PMC2970158; doi:10.1107/S1600536809033492)
Supplement: Supplementary file 2 [file e-65-o2267-Isup2.hkl]

# 
# h,k,l, Fc-squared, Fo-squared, sigma(Fo-squared) and status flag 
# 
data_I
_shelx_title ' 09E IN C2/C' 
_shelx_refln_list_code          4 
_shelx_F_calc_maximum      398.42 
_exptl_crystal_F_000      1504.00 
_reflns_d_resolution_high  0.7698 
 
loop_ 
 _symmetry_equiv_pos_as_xyz 
 'x, y, z' 
 '-x, y, -z+1/2' 
 'x+1/2, y+1/2, z' 
 '-x+1/2, y+1/2, -z+1/2' 
 '-x, -y, -z' 
 'x, -y, z-1/2' 
 '-x+1/2, -y+1/2, -z' 
 'x+1/2, -y+1/2, z-1/2' 
 
_cell_length_a    31.3747 
_cell_length_b     8.0055 
_cell_length_c    15.2741 
_cell_angle_alpha  90.000 
_cell_angle_beta  107.727 
_cell_angle_gamma  90.000 
 
_shelx_F_squared_multiplier     1.000 
 
loop_ 
 _refln_index_h 
 _refln_index_k 
 _refln_index_l 
 _refln_F_squared_calc 
 _refln_F_squared_meas 
 _refln_F_squared_sigma 
 _refln_observed_status 
   2   0   0       41.17       64.95      6.05 o 
   4   0   0     8920.23     8657.28     76.62 o 
   6   0   0    47829.09    41317.74   3007.40 o 
   8   0   0      290.79      268.34     13.43 o 
  10   0   0     6579.14     6412.68    297.91 o 
  12   0   0      568.18      559.32     31.98 o 
  14   0   0     1573.13     1494.25     72.54 o 
  16   0   0     1405.38     1420.82     77.92 o 
  18   0   0     4090.41     4332.51    212.06 o 
  20   0   0     1484.69     1434.60     38.08 o 
  22   0   0       46.37       37.31     14.39 o 
  24   0   0     1975.18     1899.15    143.84 o 
  26   0   0      666.35      791.05    112.25 o 
  28   0   0     3961.21     3996.60    125.69 o 
  30   0   0      295.79      260.05     44.36 o 
  32   0   0       36.08      -28.75     28.75 o 
  34   0   0      108.15      123.00     56.46 o 
  36   0   0       17.59        4.03     55.79 o 
  38   0   0       19.96       33.61     59.15 o 
   1   1   0    24874.38    23871.75    266.58 o 
   3   1   0     1378.07     1275.03     32.22 o 
   5   1   0      468.10      435.26     15.93 o 
   7   1   0      255.53      211.40      6.93 o 
   9   1   0     5201.41     4734.56    169.18 o 
  11   1   0     7343.25     7104.42    238.22 o 
  13   1   0      101.47      116.04      8.03 o 
  15   1   0      154.90      166.43      9.91 o 
  17   1   0      201.15      220.33     11.53 o 
  19   1   0      792.07      820.95     18.18 o 
  21   1   0     2622.87     2616.72     60.02 o 
  23   1   0      224.28      269.25     20.81 o 
  25   1   0        2.79      -13.19     13.19 o 
  27   1   0      957.28      995.82     35.10 o 
  29   1   0        3.33       -5.00     17.81 o 
  31   1   0        3.16       -9.27     20.72 o 
  33   1   0       18.62      -26.34     26.34 o 
  35   1   0       14.36      -10.30     31.95 o 
  37   1   0        1.34      -38.68     38.68 o 
   0   2   0   107760.74    97756.66    397.24 o 
   2   2   0     6265.59     6375.97     64.20 o 
   4   2   0    19269.63    18041.89    528.33 o 
   6   2   0      203.12      199.99      8.47 o 
   8   2   0        2.34        2.81      4.51 o 
  10   2   0      262.14      196.05      8.60 o 
  12   2   0      513.60      512.27     13.37 o 
  14   2   0      575.25      504.94     13.90 o 
  16   2   0      136.39      161.60     11.07 o 
  18   2   0      185.79      175.58     12.32 o 
  20   2   0      323.34      293.35     15.53 o 
  22   2   0     5018.82     4949.92    173.50 o 
  24   2   0      680.77      695.59     31.41 o 
  26   2   0      425.37      452.56     26.60 o 
  28   2   0      122.34      115.95     21.54 o 
  30   2   0      289.02      340.36     29.70 o 
  32   2   0       17.24       -2.20     23.06 o 
  34   2   0        0.00      -27.32     28.02 o 
  36   2   0       52.99       55.85     40.80 o 
  38   2   0       16.41      -36.30     60.49 o 
   1   3   0     2608.31     2698.60     24.25 o 
   3   3   0       61.11       27.87      5.98 o 
   5   3   0     3050.21     2974.62     90.92 o 
   7   3   0     8481.88     8156.85    256.56 o 
   9   3   0       32.30       15.39      6.92 o 
  11   3   0      643.16      667.43     24.85 o 
  13   3   0     1199.73     1273.08     36.47 o 
  15   3   0        3.71       -6.89      7.21 o 
  17   3   0      283.53      309.59     13.72 o 
  19   3   0     1055.41     1029.20     37.18 o 
  21   3   0     3389.84     3289.73     83.90 o 
  23   3   0      190.95      217.26     21.32 o 
  25   3   0      529.10      521.03     27.69 o 
  27   3   0      771.70      871.60     34.17 o 
  29   3   0      132.14       88.87     22.75 o 
  31   3   0       11.06       42.12     31.42 o 
  33   3   0       34.77       26.93     36.90 o 
  35   3   0       10.22       -4.18     32.42 o 
  37   3   0       14.33      -59.82     59.82 o 
   0   4   0      375.37      397.28     23.97 o 
   2   4   0      212.14      187.45     11.69 o 
   4   4   0     5575.54     5285.64    160.06 o 
   6   4   0     4152.39     4149.32    104.48 o 
   8   4   0     1042.53     1111.04     27.52 o 
  10   4   0     2143.47     2258.25     73.42 o 
  12   4   0      100.13       92.44     10.10 o 
  14   4   0     1187.16     1197.10     31.46 o 
  16   4   0       56.62       57.20     10.36 o 
  18   4   0     1120.68     1106.73     24.55 o 
  20   4   0     1020.78     1033.98     25.31 o 
  22   4   0     8207.51     8062.61    386.51 o 
  24   4   0     1116.08     1194.54     43.21 o 
  26   4   0      458.71      513.67     31.92 o 
  28   4   0       31.94       -5.90     22.93 o 
  30   4   0       38.77       65.04     26.88 o 
  32   4   0        2.52        5.05     36.68 o 
  34   4   0       11.86      -30.87     30.87 o 
   1   5   0        0.17      -10.30     10.30 o 
   3   5   0    10890.81    10539.16     85.43 o 
   5   5   0       51.03       73.27     10.35 o 
   7   5   0     7381.08     7282.39     53.74 o 
   9   5   0     1909.96     1912.34     29.68 o 
  11   5   0      114.94       91.45     11.52 o 
  13   5   0     3444.65     3315.67     46.44 o 
  15   5   0      254.46      294.46     18.90 o 
  17   5   0     1024.42     1065.45     28.91 o 
  19   5   0        1.40       -5.46     12.29 o 
  21   5   0      804.46      748.98     34.39 o 
  23   5   0      705.89      768.42     38.70 o 
  25   5   0        0.62      -20.82     20.82 o 
  27   5   0      152.34      174.00     42.01 o 
  29   5   0       75.28       46.37     35.49 o 
  31   5   0       75.61       45.57     39.67 o 
  33   5   0      117.66      155.07     46.77 o 
   0   6   0     1376.23     1412.77     51.32 o 
   2   6   0      618.96      631.14     26.16 o 
   4   6   0      313.33      348.65     23.60 o 
   6   6   0     3064.91     2931.58     51.58 o 
   8   6   0       99.47      120.66     17.14 o 
  10   6   0      366.42      383.11     21.41 o 
  12   6   0       90.04       87.40     15.36 o 
  14   6   0     1703.76     1630.78     37.08 o 
  16   6   0      117.16      118.17     17.72 o 
  18   6   0     1058.12     1046.42     32.60 o 
  20   6   0       51.07       17.70     17.79 o 
  22   6   0      908.92      845.88     50.14 o 
  24   6   0       25.72       -0.17     32.02 o 
  26   6   0      127.79      138.46     54.44 o 
  28   6   0       29.82      -47.72     47.72 o 
  30   6   0       21.61        8.07     57.13 o 
   1   7   0      188.51      182.08     22.30 o 
   3   7   0     3377.63     3379.96     68.78 o 
   5   7   0       33.58       10.60     15.81 o 
   7   7   0       91.36       79.00     18.52 o 
   9   7   0      653.07      652.80     29.96 o 
  11   7   0      515.23      490.47     27.85 o 
  13   7   0        9.41       -0.18     15.97 o 
  15   7   0     1047.72      985.52     33.34 o 
  17   7   0        0.25      -15.97     15.97 o 
  19   7   0       22.60       -4.11     18.98 o 
  21   7   0        5.93      -11.51     21.94 o 
  23   7   0        5.89       40.62     27.99 o 
  25   7   0       29.08       28.84     36.65 o 
  27   7   0       80.68       64.92     56.80 o 
   0   8   0       62.20       35.85     29.46 o 
   2   8   0       27.74       18.75     18.89 o 
   4   8   0       15.23        5.17     16.98 o 
   6   8   0      222.73      236.35     29.91 o 
   8   8   0       41.76       39.72     20.59 o 
  10   8   0      282.10      308.86     29.80 o 
  12   8   0       15.53      -18.73     19.88 o 
  14   8   0      271.77      324.37     30.97 o 
  16   8   0       28.52       12.19     22.29 o 
  18   8   0      440.64      538.89     42.23 o 
  20   8   0      349.44      423.28     32.37 o 
  22   8   0        0.00      -33.97     33.97 o 
  24   8   0      131.32      157.57     47.50 o 
   1   9   0       15.50       -6.36     23.09 o 
   3   9   0      183.63      173.56     28.30 o 
   5   9   0        0.37      -20.40     20.40 o 
   7   9   0      181.18      167.76     27.29 o 
   9   9   0       13.82      -17.59     29.52 o 
  11   9   0        4.74      -25.32     25.32 o 
  13   9   0      114.90      110.95     29.15 o 
  15   9   0      118.57       77.21     35.12 o 
  17   9   0       29.63        3.67     28.44 o 
  19   9   0        0.58      -28.21     43.40 o 
   0  10   0      208.65      151.48     41.57 o 
   2  10   0      194.70      230.22     34.48 o 
   4  10   0       88.30       82.78     45.79 o 
   6  10   0      184.32      190.78     34.18 o 
   8  10   0        0.01      -25.98     25.98 o 
  10  10   0      204.52      251.20     43.25 o 
 -39   1   1        0.14       47.05     64.53 o 
 -37   1   1        8.00      -47.05     47.05 o 
 -35   1   1       62.53        7.57     36.83 o 
 -33   1   1      265.64      326.57     47.72 o 
 -31   1   1       24.11       -9.94     31.56 o 
 -29   1   1       15.25      -18.72     18.72 o 
 -27   1   1     1309.37     1353.71     37.88 o 
 -25   1   1        9.51       26.83     14.36 o 
 -23   1   1      319.62      326.76     16.47 o 
 -21   1   1      303.27      283.88     19.24 o 
 -19   1   1     2691.97     2648.47     61.59 o 
 -17   1   1       34.51       68.35      8.81 o 
 -15   1   1      178.03      331.16     13.60 o 
 -13   1   1      456.25      490.66     13.98 o 
 -11   1   1     2891.10     2685.72     63.28 o 
  -9   1   1     3212.57     3087.27     87.12 o 
  -7   1   1    21865.55    21829.38    377.15 o 
  -5   1   1     8163.72     7919.27    108.66 o 
  -3   1   1    23781.27    23083.47    140.35 o 
  -1   1   1     8982.29     8785.00     98.59 o 
   1   1   1    10152.88     9860.89    144.70 o 
   3   1   1     4290.22     4249.00     54.21 o 
   5   1   1    24417.26    22608.34    546.84 o 
   7   1   1     1898.89     1850.28     52.71 o 
   9   1   1     2772.75     2755.12     90.68 o 
  11   1   1     8132.08     7703.52    255.30 o 
  13   1   1    27035.09    28386.65   1117.06 o 
  15   1   1     9310.22     9349.25    325.64 o 
  17   1   1      277.14      283.01     11.71 o 
  19   1   1     5453.76     5243.70    137.51 o 
  21   1   1       73.08       92.83     20.08 o 
  23   1   1       44.54       47.69     15.15 o 
  25   1   1      213.59      223.83     22.42 o 
  27   1   1      372.32      403.33     29.28 o 
  29   1   1      242.33      357.62     29.50 o 
  31   1   1       20.06      -14.40     19.91 o 
  33   1   1        5.00      -21.08     21.08 o 
  35   1   1      153.09      225.69     36.43 o 
  37   1   1        1.31      -47.72     47.72 o 
 -38   2   1        2.73       31.98     55.45 o 
 -36   2   1        0.00      -50.75     50.75 o 
 -34   2   1      120.71      162.07     43.02 o 
 -32   2   1        2.20      -22.14     22.14 o 
 -30   2   1      142.33      141.95     27.08 o 
 -28   2   1      358.60      428.00     29.31 o 
 -26   2   1      250.63      354.35     25.08 o 
 -24   2   1      494.44      484.22     20.53 o 
 -22   2   1       40.17       43.69     10.40 o 
 -20   2   1      550.60      540.08     17.06 o 
 -18   2   1     1477.16     1454.67     28.18 o 
 -16   2   1     1125.94     1275.50     21.94 o 
 -14   2   1      245.89      268.10     12.26 o 
 -12   2   1      168.59      160.00      9.31 o 
 -10   2   1      313.39      353.42     10.49 o 
  -8   2   1    31182.39    31450.50    357.61 o 
  -6   2   1    13292.23    13454.93    106.66 o 
  -4   2   1     3640.46     3630.88     23.12 o 
  -2   2   1     6298.06     6556.35     40.15 o 
   0   2   1     2501.62     2661.72     20.29 o 
   2   2   1    17368.58    16286.17    695.37 o 
   4   2   1      610.35      565.27     14.63 o 
   6   2   1       83.54       88.19      9.41 o 
   8   2   1     7377.61     7114.60    216.34 o 
  10   2   1       61.33      111.43      7.84 o 
  12   2   1     2373.76     2433.19     92.83 o 
  14   2   1        0.00       -6.48      6.48 o 
  16   2   1        0.10       -2.13      6.95 o 
  18   2   1      704.41      637.28     27.04 o 
  20   2   1      679.17      647.71     24.15 o 
  22   2   1      144.09      148.98     18.52 o 
  24   2   1      283.42      326.09     25.66 o 
  26   2   1       12.61       20.40     17.24 o 
  28   2   1       28.23       12.00     17.88 o 
  30   2   1        8.04      -18.12     18.12 o 
  32   2   1       28.34       27.46     21.85 o 
  34   2   1        2.33        8.33     33.17 o 
  36   2   1       40.90       35.35     33.65 o 
 -37   3   1       23.09       68.34     43.18 o 
 -35   3   1       18.84      -12.10     38.02 o 
 -33   3   1        0.97      -10.92     32.43 o 
 -31   3   1       54.91       74.88     27.99 o 
 -29   3   1      103.25      128.61     25.86 o 
 -27   3   1     1213.08     1216.09     47.15 o 
 -25   3   1       28.70       16.34     17.17 o 
 -23   3   1      104.76      125.44     14.77 o 
 -21   3   1        7.02       -1.47      9.92 o 
 -19   3   1      761.10      841.07     20.76 o 
 -17   3   1      255.82      236.72     13.92 o 
 -15   3   1       22.59       54.71      8.51 o 
 -13   3   1       90.11       73.75      9.08 o 
 -11   3   1     7201.90     7151.54    118.30 o 
  -9   3   1    13583.86    14663.65    157.50 o 
  -7   3   1     1125.72     1277.06     16.68 o 
  -5   3   1    21818.01    22557.49    205.42 o 
  -3   3   1      390.39      406.37     13.35 o 
  -1   3   1      199.29      234.93      9.27 o 
   1   3   1    11205.65    11403.20     62.34 o 
   3   3   1     3212.54     3341.42     23.84 o 
   5   3   1     1251.24     1140.59     25.46 o 
   7   3   1     1249.43     1202.34     23.33 o 
   9   3   1      221.60      283.34     14.57 o 
  11   3   1     1498.57     1276.12     46.08 o 
  13   3   1      491.10      456.77     21.69 o 
  15   3   1     2087.97     2059.40     65.69 o 
  17   3   1      392.88      345.68     14.39 o 
  19   3   1     1462.67     1465.73     46.13 o 
  21   3   1      345.77      394.32     22.29 o 
  23   3   1     2169.95     2004.56     82.75 o 
  25   3   1       15.53      -15.45     15.45 o 
  27   3   1       29.55       22.57     22.12 o 
  29   3   1       38.69      -16.24     19.79 o 
  31   3   1       26.83      -21.24     21.24 o 
  33   3   1       10.92        9.82     28.44 o 
  35   3   1       53.34       33.90     33.59 o 
 -36   4   1        0.04        3.36     62.51 o 
 -34   4   1       39.83        9.17     41.75 o 
 -32   4   1       95.53       88.31     30.77 o 
 -30   4   1       21.19       30.62     25.91 o 
 -28   4   1      167.15      194.99     29.39 o 
 -26   4   1      449.51      505.84     35.51 o 
 -24   4   1      785.50      854.38     42.74 o 
 -22   4   1      731.48      803.84     23.71 o 
 -20   4   1     1476.59     1440.52     35.37 o 
 -18   4   1      149.14      169.55     14.07 o 
 -16   4   1     2542.09     2508.13     52.46 o 
 -14   4   1     1274.41     1224.13     23.15 o 
 -12   4   1      269.88      268.63     13.04 o 
 -10   4   1        0.60       -2.31      6.41 o 
  -8   4   1     4286.98     4401.40     48.44 o 
  -6   4   1        0.04       -5.04      5.04 o 
  -4   4   1     5461.13     5490.47     57.24 o 
  -2   4   1     9238.62     9334.52    107.31 o 
   0   4   1     2364.94     2548.84     27.52 o 
   2   4   1    10111.10    10165.50     58.53 o 
   4   4   1     2183.95     2237.51     22.14 o 
   6   4   1      984.24      833.94     17.77 o 
   8   4   1       61.09       50.08      8.17 o 
  10   4   1       33.95       32.34      7.62 o 
  12   4   1     3360.86     3303.73     97.83 o 
  14   4   1      260.77      287.24     13.97 o 
  16   4   1      438.23      486.30     19.89 o 
  18   4   1      170.67      161.77     14.34 o 
  20   4   1       22.14       30.63     14.22 o 
  22   4   1     2199.74     2168.36     71.98 o 
  24   4   1        8.85       26.60     17.93 o 
  26   4   1      281.34      347.57     32.60 o 
  28   4   1       54.52       64.77     22.89 o 
  30   4   1        4.49      -25.25     25.25 o 
  32   4   1       47.77       19.80     32.39 o 
  34   4   1       23.85      -31.75     31.75 o 
 -33   5   1       15.29       37.84     51.76 o 
 -31   5   1       27.19        1.95     35.35 o 
 -29   5   1       16.22       52.76     34.70 o 
 -27   5   1      233.94      313.87     80.32 o 
 -25   5   1      458.18      517.72     51.08 o 
 -23   5   1        7.85       18.25     15.46 o 
 -21   5   1      637.29      556.26     24.36 o 
 -19   5   1       89.94       54.41     16.67 o 
 -17   5   1      201.26      212.77     16.47 o 
 -15   5   1      318.70      337.47     17.59 o 
 -13   5   1       44.41       28.09     10.72 o 
 -11   5   1      349.14      369.98     16.30 o 
  -9   5   1      819.92      898.02     21.35 o 
  -7   5   1     3887.53     4014.09     43.89 o 
  -5   5   1        3.04       -7.95      7.95 o 
  -3   5   1      670.91      656.31     24.44 o 
  -1   5   1     1967.61     1847.71     36.95 o 
   1   5   1        7.81       -2.39     17.34 o 
   3   5   1      453.46      504.01     21.35 o 
   5   5   1        3.54       -9.78      9.92 o 
   7   5   1       94.95       78.54     10.23 o 
   9   5   1       12.70       -6.49      8.31 o 
  11   5   1       94.01      134.14     12.61 o 
  13   5   1      102.04      135.17     15.07 o 
  15   5   1      559.04      523.94     21.26 o 
  17   5   1      330.96      322.73     21.33 o 
  19   5   1     1157.74     1201.64     32.24 o 
  21   5   1     1321.07     1296.97     68.82 o 
  23   5   1      104.87      103.20     23.89 o 
  25   5   1       33.58      -12.99     23.43 o 
  27   5   1       78.73       70.65     26.88 o 
  29   5   1       10.72      -15.86     35.08 o 
  31   5   1        2.48       44.08     39.16 o 
  33   5   1       52.65       73.77     65.20 o 
 -26   6   1       39.34       -9.48     56.12 o 
 -24   6   1        2.68      -23.51     24.28 o 
 -22   6   1       53.11       65.42     24.42 o 
 -20   6   1       91.87       84.53     19.37 o 
 -18   6   1      566.58      594.83     26.56 o 
 -16   6   1        3.37       -4.38     17.98 o 
 -14   6   1      573.39      542.06     24.50 o 
 -12   6   1      659.91      677.74     25.80 o 
 -10   6   1      123.31      120.48     17.97 o 
  -8   6   1     1249.25     1176.49     34.90 o 
  -6   6   1     1439.63     1413.43     37.22 o 
  -4   6   1     1494.54     1452.26     37.12 o 
  -2   6   1      166.52      189.73     19.64 o 
   0   6   1       52.45       29.09     14.25 o 
   2   6   1     2587.36     2466.85     49.77 o 
   4   6   1      689.27      674.75     27.35 o 
   6   6   1        1.04      -11.23     11.23 o 
   8   6   1      523.91      479.45     21.58 o 
  10   6   1       51.36       24.28     13.32 o 
  12   6   1      111.24      129.09     16.79 o 
  14   6   1      976.06      929.13     30.11 o 
  16   6   1     3058.56     3071.36     57.64 o 
  18   6   1      619.42      550.31     33.13 o 
  20   6   1      128.06      126.60     24.47 o 
  22   6   1      984.55     1084.87     59.14 o 
  24   6   1      551.03      675.74     86.37 o 
  26   6   1      162.93      263.15     43.39 o 
  28   6   1       25.23      103.51     54.44 o 
  30   6   1        0.52       -6.72     53.10 o 
 -29   7   1      125.68      157.66     51.01 o 
 -27   7   1        1.73      -17.30     41.82 o 
 -25   7   1      103.62      174.45     40.86 o 
 -23   7   1        0.01        7.50     26.46 o 
 -21   7   1       42.08       62.09     22.14 o 
 -19   7   1       65.55       52.37     20.05 o 
 -17   7   1      144.87      125.59     21.46 o 
 -15   7   1      537.91      557.11     27.46 o 
 -13   7   1      231.35      296.43     30.27 o 
 -11   7   1        0.32      -15.32     15.32 o 
  -9   7   1      195.23      112.66     19.67 o 
  -7   7   1       25.16      -21.73     21.73 o 
  -5   7   1     3017.73     3012.59     57.54 o 
  -3   7   1        0.68      -14.77     14.77 o 
  -1   7   1     3075.77     3065.62     57.69 o 
   1   7   1     1910.73     1913.74     46.61 o 
   3   7   1       78.51       76.35     18.24 o 
   5   7   1      769.05      716.21     31.38 o 
   7   7   1       12.59      -16.08     16.08 o 
   9   7   1       40.63       45.98     17.94 o 
  11   7   1       53.19       57.00     17.00 o 
  13   7   1      270.82      252.98     22.90 o 
  15   7   1      217.51      238.51     23.46 o 
  17   7   1       85.84      101.14     19.92 o 
  19   7   1      104.06      106.17     26.07 o 
  21   7   1       98.46      115.82     31.83 o 
  23   7   1      285.34      452.15     58.57 o 
  25   7   1      186.74      175.63     46.21 o 
  27   7   1       56.79       34.98     39.33 o 
 -24   8   1       40.85       68.78     65.87 o 
 -22   8   1      127.23       77.37     51.35 o 
 -20   8   1       94.44      152.62     33.92 o 
 -18   8   1      127.93      120.36     27.90 o 
 -16   8   1        5.96      -10.23     21.94 o 
 -14   8   1       62.82       47.42     22.71 o 
 -12   8   1      378.88      425.88     33.20 o 
 -10   8   1       91.57       92.79     22.63 o 
  -8   8   1      969.36      990.31     38.74 o 
  -6   8   1      239.72      262.59     26.76 o 
  -4   8   1      313.25      341.43     29.52 o 
  -2   8   1      213.40      194.65     25.47 o 
   0   8   1       22.24      -18.63     18.63 o 
   2   8   1      144.93      171.01     24.13 o 
   4   8   1        3.09      -18.76     18.76 o 
   6   8   1      403.18      420.08     30.96 o 
   8   8   1      547.87      574.00     32.19 o 
  10   8   1        8.70       28.21     20.51 o 
  12   8   1       92.99       64.27     23.09 o 
  14   8   1        4.36      -20.01     22.63 o 
  16   8   1      950.75      850.13     35.87 o 
  18   8   1      564.28      559.84     34.79 o 
  20   8   1       26.26      -17.78     26.90 o 
  22   8   1      257.12      239.81     39.85 o 
 -19   9   1      166.10      328.41     52.52 o 
 -17   9   1       20.70       -3.82     27.92 o 
 -15   9   1      170.89      180.36     31.30 o 
 -13   9   1        5.82       -9.86     24.02 o 
 -11   9   1      570.59      605.19     41.81 o 
  -9   9   1      183.52      216.01     30.19 o 
  -7   9   1      348.72      352.75     33.60 o 
  -5   9   1     1253.29     1333.14     48.27 o 
  -3   9   1       36.26       16.38     23.61 o 
  -1   9   1      908.89      974.59     42.43 o 
   1   9   1      237.02      274.99     31.20 o 
   3   9   1      184.81      168.76     33.37 o 
   5   9   1      275.82      329.09     32.42 o 
   7   9   1       51.25       24.86     24.71 o 
   9   9   1      710.33      802.81     40.07 o 
  11   9   1       91.52       48.75     27.16 o 
  13   9   1       44.97      -14.13     25.08 o 
  15   9   1      211.36      327.60     40.73 o 
  17   9   1       43.43       97.44     31.34 o 
 -10  10   1        0.03      -31.79     38.37 o 
  -8  10   1        0.67      -24.58     24.58 o 
  -6  10   1        7.28      -28.02     28.02 o 
  -4  10   1        3.11      -25.55     25.55 o 
  -2  10   1       26.67      -12.20     26.41 o 
   0  10   1       12.54      -20.24     25.40 o 
   2  10   1        0.04      -26.78     26.78 o 
   4  10   1       11.52        3.54     29.05 o 
   6  10   1      107.15       88.67     31.68 o 
   8  10   1       89.81       74.21     34.90 o 
 -38   0   2        1.20      -24.87     49.07 o 
 -36   0   2      202.89      195.60     66.54 o 
 -34   0   2       19.48       69.90     51.76 o 
 -32   0   2       88.97       10.08     39.66 o 
 -30   0   2      836.36      938.32     73.26 o 
 -28   0   2        5.07      -20.64     20.64 o 
 -26   0   2      142.89      164.00     33.11 o 
 -24   0   2      377.74      379.40     28.91 o 
 -22   0   2      394.84      381.94     21.31 o 
 -20   0   2     5412.76     5500.42    157.42 o 
 -18   0   2     9248.42    10112.92    282.74 o 
 -16   0   2    20374.82    21009.91    268.66 o 
 -14   0   2      455.90      384.73     15.49 o 
 -12   0   2     4650.83     4622.44     93.65 o 
 -10   0   2    11024.65    11296.17    114.53 o 
  -8   0   2     1053.56     1021.46     31.58 o 
  -6   0   2    36246.86    36062.06    624.85 o 
  -4   0   2      539.49      576.62     40.67 o 
  -2   0   2      253.37      456.39     17.48 o 
   0   0   2    13396.90    13608.49    171.06 o 
   2   0   2    10794.29    10148.76    323.67 o 
   4   0   2     9345.42    10022.98     70.10 o 
   6   0   2     1604.29     1666.89     32.08 o 
   8   0   2    26847.24    25562.73    327.00 o 
  10   0   2    11230.86    10943.11    362.36 o 
  12   0   2     2124.64     2400.98    122.00 o 
  14   0   2    10837.42    12194.84    583.66 o 
  16   0   2     8376.15     8106.65    432.16 o 
  18   0   2      403.66      379.15     49.07 o 
  20   0   2     2219.74     2116.91    202.65 o 
  22   0   2     1428.30     1381.76    118.97 o 
  24   0   2      130.64       76.83     25.14 o 
  26   0   2     1219.64     1053.77    135.77 o 
  28   0   2      179.46      381.99     42.49 o 
  30   0   2      147.20      188.05     37.06 o 
  32   0   2       47.85      139.40     35.39 o 
  34   0   2       90.72      134.06     41.53 o 
  36   0   2       43.85       62.80     43.23 o 
 -39   1   2        2.16      -10.75     42.01 o 
 -37   1   2       82.84       65.57     40.84 o 
 -35   1   2       25.76      -30.14     30.14 o 
 -33   1   2        5.47      -27.29     27.29 o 
 -31   1   2       23.72       13.41     32.94 o 
 -29   1   2       12.12      -16.42     27.02 o 
 -27   1   2      622.85      653.70     28.51 o 
 -25   1   2       63.60       75.85     12.42 o 
 -23   1   2       27.49       15.62     12.32 o 
 -21   1   2       34.60       34.44      9.41 o 
 -19   1   2      285.86      289.87     12.79 o 
 -17   1   2      348.86      428.32     13.51 o 
 -15   1   2     1718.59     1932.35     39.65 o 
 -13   1   2       25.32       26.72      5.48 o 
 -11   1   2     3441.48     3510.51     69.39 o 
  -9   1   2      441.86      539.51     10.51 o 
  -7   1   2     3219.88     3266.05     60.28 o 
  -5   1   2     2200.87     2186.39     27.97 o 
  -3   1   2    24808.85    23930.38    247.19 o 
  -1   1   2    10426.16    10993.19    134.40 o 
   1   1   2    31769.58    31372.63    202.30 o 
   3   1   2      160.58      173.30      6.03 o 
   5   1   2       13.86       11.71      3.52 o 
   7   1   2     2212.45     2370.93     27.94 o 
   9   1   2      275.55      316.71      9.24 o 
  11   1   2     9492.95     9346.08    283.86 o 
  13   1   2      621.08      645.51     19.04 o 
  15   1   2      335.01      334.82     11.74 o 
  17   1   2      579.92      517.12     18.44 o 
  19   1   2       82.03       71.29     14.01 o 
  21   1   2      928.09      868.77     33.37 o 
  23   1   2       28.20       -1.92     13.56 o 
  25   1   2      431.92      443.90     27.65 o 
  27   1   2       41.51        3.07     16.62 o 
  29   1   2       25.38        6.96     19.52 o 
  31   1   2       83.70       79.47     31.48 o 
  33   1   2        0.44      -22.73     22.73 o 
  35   1   2       20.94       13.07     28.25 o 
  37   1   2        0.00       17.48     55.79 o 
 -38   2   2      227.70      290.67     72.26 o 
 -36   2   2        8.01      -24.73     36.81 o 
 -34   2   2        2.13       -6.79     31.28 o 
 -32   2   2       33.79       56.58     32.94 o 
 -30   2   2      120.79      142.22     25.35 o 
 -28   2   2     1172.92     1181.73     43.91 o 
 -26   2   2       15.80      -13.40     13.57 o 
 -24   2   2      287.63      298.92     17.39 o 
 -22   2   2       59.22       51.08     10.75 o 
 -20   2   2     1494.80     1471.51     26.90 o 
 -18   2   2     4963.40     4919.48     87.17 o 
 -16   2   2     3740.97     3922.45     86.57 o 
 -14   2   2     1005.69     1166.59     21.74 o 
 -12   2   2      314.53      327.73     10.81 o 
 -10   2   2      364.82      415.04     11.10 o 
  -8   2   2     6965.72     7190.17     60.18 o 
  -6   2   2     9556.78     9322.00     73.74 o 
  -4   2   2    17976.69    18061.14     92.13 o 
  -2   2   2     2995.38     3044.10     19.95 o 
   0   2   2    17159.79    17039.45     60.79 o 
   2   2   2     3971.73     3763.71     45.04 o 
   4   2   2    37827.71    36855.18    465.88 o 
   6   2   2        5.83        6.15      4.54 o 
   8   2   2     3808.37     3692.17     93.07 o 
  10   2   2      176.27      139.99      8.84 o 
  12   2   2     2304.70     2654.38     84.46 o 
  14   2   2       68.93       97.44      9.26 o 
  16   2   2     3902.64     3747.94    173.07 o 
  18   2   2      464.77      400.80     20.18 o 
  20   2   2      178.18      202.35     19.14 o 
  22   2   2      444.52      436.84     23.98 o 
  24   2   2      160.40      116.52     19.21 o 
  26   2   2      603.26      539.79     38.52 o 
  28   2   2        3.73      -16.20     18.94 o 
  30   2   2      128.53      162.63     27.53 o 
  32   2   2        0.96      -21.61     21.61 o 
  34   2   2        6.36      -24.93     24.93 o 
  36   2   2        0.07      -22.32     37.99 o 
 -37   3   2        8.80       28.54     40.14 o 
 -35   3   2       36.61       23.87     36.56 o 
 -33   3   2        9.52      -19.26     33.50 o 
 -31   3   2       13.41       10.65     27.23 o 
 -29   3   2      202.16      244.23     30.94 o 
 -27   3   2      210.70      241.83     28.95 o 
 -25   3   2      444.57      457.70     22.35 o 
 -23   3   2       83.84      113.93     13.94 o 
 -21   3   2     1019.48     1074.45     34.97 o 
 -19   3   2      233.54      278.15     15.40 o 
 -17   3   2      403.67      443.37     17.13 o 
 -15   3   2     3295.82     3337.43     38.86 o 
 -13   3   2      657.00      874.20     18.10 o 
 -11   3   2     1427.72     1515.02     26.54 o 
  -9   3   2      305.64      273.62     10.06 o 
  -7   3   2     1375.63     1633.33     18.63 o 
  -5   3   2      319.10      286.38      8.93 o 
  -3   3   2      507.78      432.60     12.66 o 
  -1   3   2     2260.20     2347.36     24.85 o 
   1   3   2     2858.96     2572.02     86.33 o 
   3   3   2      778.58      687.78     24.25 o 
   5   3   2      693.95      598.37     16.08 o 
   7   3   2      782.84      668.61     21.10 o 
   9   3   2        0.02       -5.44      5.44 o 
  11   3   2      580.17      550.27     20.02 o 
  13   3   2      524.79      475.87     19.54 o 
  15   3   2     1037.61     1008.48     48.45 o 
  17   3   2       57.05       60.93     10.08 o 
  19   3   2     1007.99     1044.94     75.87 o 
  21   3   2       12.03        1.70     13.91 o 
  23   3   2      167.33      145.57     20.26 o 
  25   3   2       69.77       93.83     26.19 o 
  27   3   2      138.97      146.36     23.62 o 
  29   3   2       37.52       54.50     23.09 o 
  31   3   2       47.54       13.09     24.71 o 
  33   3   2       18.30      -27.67     27.67 o 
  35   3   2        0.65      -31.35     31.35 o 
 -36   4   2        1.55      -52.43     52.43 o 
 -34   4   2       39.27      -25.54     54.44 o 
 -32   4   2       67.25       24.67     30.83 o 
 -30   4   2        0.35        3.23     25.86 o 
 -28   4   2      320.69      417.83     36.76 o 
 -26   4   2       51.19       56.17     18.47 o 
 -24   4   2      965.86      878.00     32.92 o 
 -22   4   2        9.44        1.37     12.12 o 
 -20   4   2        3.86      -15.51     15.51 o 
 -18   4   2      467.35      455.04     17.31 o 
 -16   4   2      757.46      784.07     21.77 o 
 -14   4   2      256.08      299.61     13.01 o 
 -12   4   2     1475.03     1479.90     22.22 o 
 -10   4   2      380.53      467.51     13.32 o 
  -8   4   2     9766.67    10693.57     94.02 o 
  -6   4   2      831.70      787.88     19.18 o 
  -4   4   2        0.72        1.80      6.85 o 
  -2   4   2        1.35        0.21      6.98 o 
   0   4   2      604.28      551.63     14.19 o 
   2   4   2     2142.71     2013.25     31.18 o 
   4   4   2     9635.75     9917.79    137.76 o 
   6   4   2     3621.19     3793.19     55.86 o 
   8   4   2     2374.13     2244.64     43.29 o 
  10   4   2        2.21        7.45      7.76 o 
  12   4   2       10.13       -8.13      8.13 o 
  14   4   2      735.38      773.14     20.14 o 
  16   4   2      888.29      834.49     26.86 o 
  18   4   2     1137.63     1136.27     42.45 o 
  20   4   2      706.63      635.59     30.46 o 
  22   4   2      325.74      428.43     27.99 o 
  24   4   2      103.97      106.78     21.05 o 
  26   4   2       28.34      -19.30     19.30 o 
  28   4   2        1.09      -19.34     19.34 o 
  30   4   2       60.44       79.11     26.82 o 
  32   4   2       10.72       -6.44     32.75 o 
  34   4   2        6.68      -35.21     35.21 o 
 -35   5   2        4.17      -29.57     59.15 o 
 -33   5   2       65.23      141.84     42.85 o 
 -31   5   2       21.62      -45.71     45.71 o 
 -29   5   2       18.23       18.30     31.60 o 
 -27   5   2      124.74      102.96     37.30 o 
 -25   5   2     1015.40     1033.18     35.80 o 
 -23   5   2     1903.93     1819.21     61.51 o 
 -21   5   2      380.67      415.46     22.53 o 
 -19   5   2      141.94      178.38     18.88 o 
 -17   5   2      496.60      428.35     19.06 o 
 -15   5   2      287.15      340.66     18.26 o 
 -13   5   2     2914.86     2805.49     41.44 o 
 -11   5   2       69.86       41.10     10.34 o 
  -9   5   2      575.08      549.94     19.72 o 
  -7   5   2      424.62      369.05     16.13 o 
  -5   5   2       13.95        3.80      8.93 o 
  -3   5   2     3489.49     3275.75     44.39 o 
  -1   5   2      194.95      185.43     13.04 o 
   1   5   2      234.93      233.65     18.45 o 
   3   5   2      156.08      172.47     15.22 o 
   5   5   2     2830.33     2750.91     40.93 o 
   7   5   2     4303.52     4101.55     66.75 o 
   9   5   2      361.33      356.44     18.26 o 
  11   5   2     1503.59     1505.49     30.09 o 
  13   5   2     1139.19     1078.31     38.29 o 
  15   5   2     2786.82     2660.94     71.24 o 
  17   5   2      582.73      586.98     23.91 o 
  19   5   2      969.89      956.08     51.90 o 
  21   5   2        1.14      -19.89     19.89 o 
  23   5   2      100.79       85.31     27.58 o 
  25   5   2       64.54       41.92     25.72 o 
  27   5   2      119.70      111.18     32.27 o 
  29   5   2        0.37      -28.11     28.11 o 
  31   5   2      128.61      129.42     43.53 o 
 -32   6   2        0.37      -14.25     41.22 o 
 -30   6   2       35.32       85.75     40.39 o 
 -28   6   2       10.49      -32.53     32.53 o 
 -26   6   2       26.61       47.84     26.90 o 
 -24   6   2       17.15       36.36     20.55 o 
 -22   6   2      253.49      281.16     27.56 o 
 -20   6   2      126.31      151.45     26.37 o 
 -18   6   2     1445.11     1348.27     35.62 o 
 -16   6   2        3.29      -11.20     14.86 o 
 -14   6   2      614.75      617.31     25.04 o 
 -12   6   2      588.84      586.15     27.87 o 
 -10   6   2       40.94       31.33     15.35 o 
  -8   6   2      317.83      380.82     24.24 o 
  -6   6   2       13.92       19.51     14.20 o 
  -4   6   2      410.05      405.93     23.07 o 
  -2   6   2     1572.11     1504.41     37.62 o 
   0   6   2      814.66      797.25     29.30 o 
   2   6   2     1281.07     1123.08     33.10 o 
   4   6   2      765.28      698.33     24.34 o 
   6   6   2       74.81       86.67     15.35 o 
   8   6   2      302.09      332.02     20.60 o 
  10   6   2      602.13      597.21     23.63 o 
  12   6   2       58.95       55.80     16.07 o 
  14   6   2     1725.08     1601.97     37.88 o 
  16   6   2      208.02      231.61     23.65 o 
  18   6   2       15.92      -19.17     19.17 o 
  20   6   2        0.12       22.15     28.47 o 
  22   6   2       15.72       11.94     28.13 o 
  24   6   2        4.46      -20.63     33.61 o 
  26   6   2       63.88      151.77     43.53 o 
  28   6   2       24.22      -11.95     39.89 o 
 -29   7   2       42.40       83.80     44.87 o 
 -27   7   2       28.36       -4.43     39.85 o 
 -25   7   2      531.52      550.87     44.13 o 
 -23   7   2       89.80       78.13     34.63 o 
 -21   7   2      315.53      326.22     32.05 o 
 -19   7   2      502.43      526.96     29.86 o 
 -17   7   2       27.64       31.64     20.19 o 
 -15   7   2      262.15      306.01     37.25 o 
 -13   7   2        9.79       -8.30     21.54 o 
 -11   7   2      133.89      148.32     22.23 o 
  -9   7   2      122.43      128.87     21.31 o 
  -7   7   2      355.34      373.49     28.23 o 
  -5   7   2      126.44      163.75     21.47 o 
  -3   7   2     2004.44     2047.22     47.63 o 
  -1   7   2      362.00      404.17     28.32 o 
   1   7   2      106.04      122.44     19.45 o 
   3   7   2     1101.78     1120.17     36.87 o 
   5   7   2      624.46      554.47     27.90 o 
   7   7   2      143.03      135.01     20.60 o 
   9   7   2      341.42      308.45     24.02 o 
  11   7   2      113.52      152.67     19.86 o 
  13   7   2        9.81      -15.55     15.55 o 
  15   7   2      107.45       86.78     19.87 o 
  17   7   2       98.22      102.39     20.91 o 
  19   7   2      491.89      573.02     41.76 o 
  21   7   2       51.84       16.55     29.23 o 
  23   7   2      331.46      379.81     43.26 o 
  25   7   2        3.63      -22.18     55.12 o 
  27   7   2       56.00      -62.51     62.51 o 
 -24   8   2       46.83      -17.01     38.96 o 
 -22   8   2      102.38       77.57     33.11 o 
 -20   8   2       53.31       21.77     39.86 o 
 -18   8   2       43.48       39.63     28.06 o 
 -16   8   2        5.75      -23.20     37.64 o 
 -14   8   2        3.59      -18.52     18.52 o 
 -12   8   2      149.43      147.71     25.20 o 
 -10   8   2       25.44       20.19     25.48 o 
  -8   8   2       25.25       35.41     25.90 o 
  -6   8   2       96.86       65.61     23.87 o 
  -4   8   2       35.71        3.63     18.14 o 
  -2   8   2      463.88      519.70     32.61 o 
   0   8   2        2.33      -18.97     18.97 o 
   2   8   2     1029.89      983.05     38.89 o 
   4   8   2       51.45       27.16     19.90 o 
   6   8   2        4.97       16.86     19.94 o 
   8   8   2      370.91      438.89     37.55 o 
  10   8   2       20.99      -19.18     19.18 o 
  12   8   2      147.04      178.42     23.62 o 
  14   8   2      312.83      400.42     30.20 o 
  16   8   2       13.06      -19.58     19.58 o 
  18   8   2       23.32      -14.00     27.46 o 
  20   8   2       11.34      -31.46     31.46 o 
  22   8   2        9.09      -16.33     32.46 o 
 -19   9   2       67.20       43.47     34.38 o 
 -17   9   2       12.57      -30.74     30.74 o 
 -15   9   2      136.38      129.97     28.45 o 
 -13   9   2       11.27       18.70     25.75 o 
 -11   9   2        6.77      -22.30     22.30 o 
  -9   9   2        4.58       -4.36     24.19 o 
  -7   9   2       12.79      -19.27     23.54 o 
  -5   9   2      254.67      226.94     30.95 o 
  -3   9   2      642.65      641.30     36.39 o 
  -1   9   2      367.70      473.51     37.26 o 
   1   9   2       30.22       12.89     22.60 o 
   3   9   2        1.65      -20.13     20.13 o 
   5   9   2      149.30      110.05     26.55 o 
   7   9   2        7.95      -10.00     23.20 o 
   9   9   2        7.22       -5.92     23.67 o 
  11   9   2        1.47      -22.91     22.91 o 
  13   9   2       33.11        4.03     26.25 o 
  15   9   2        1.55      -28.13     28.13 o 
  17   9   2       18.50      -39.39     42.04 o 
 -10  10   2      146.58      116.95     71.92 o 
  -8  10   2        0.04      -31.80     31.80 o 
  -6  10   2      332.27      420.27     52.97 o 
  -4  10   2       96.40      101.43     29.92 o 
  -2  10   2       64.87       14.01     28.81 o 
   0  10   2      382.72      416.67     41.63 o 
   2  10   2        0.68      -26.09     26.09 o 
   4  10   2      112.23      108.70     30.18 o 
   6  10   2        8.63      -21.10     25.97 o 
   8  10   2       73.05       47.47     43.79 o 
 -39   1   3       30.68       61.57     44.85 o 
 -37   1   3       81.18      137.00     43.49 o 
 -35   1   3        1.11       20.74     33.26 o 
 -33   1   3      356.47      433.75     67.89 o 
 -31   1   3      178.48      236.03     38.85 o 
 -29   1   3      514.03      492.86     40.80 o 
 -27   1   3      802.89      821.99     26.00 o 
 -25   1   3     2687.24     2573.88     73.42 o 
 -23   1   3     2214.08     2070.35     53.38 o 
 -21   1   3      425.59      434.55     15.17 o 
 -19   1   3      377.49      449.45     16.60 o 
 -17   1   3     1720.45     1546.59     22.74 o 
 -15   1   3      412.76      384.38     13.98 o 
 -13   1   3      681.31      595.92     12.79 o 
 -11   1   3     2910.51     2956.26     55.33 o 
  -9   1   3     3078.56     3116.07     44.64 o 
  -7   1   3    29860.54    28568.88    393.07 o 
  -5   1   3    72803.27    68197.92   1394.07 o 
  -3   1   3    70633.26    66656.39    992.96 o 
  -1   1   3    52466.30    50493.75    536.52 o 
   1   1   3    33185.61    32438.55    281.36 o 
   3   1   3     5050.78     5117.19     29.79 o 
   5   1   3      592.77      633.58     10.47 o 
   7   1   3     3881.04     3813.84     44.85 o 
   9   1   3     2996.20     2755.62     22.02 o 
  11   1   3      182.90      171.29     14.71 o 
  13   1   3     6520.70     6207.56    132.36 o 
  15   1   3      321.84      369.52     11.00 o 
  17   1   3      188.83      231.55     18.48 o 
  19   1   3     1044.71     1022.35     82.56 o 
  21   1   3      566.27      551.25     25.44 o 
  23   1   3      135.66      173.78     20.93 o 
  25   1   3      735.90      582.19     30.95 o 
  27   1   3      774.00      564.65     37.64 o 
  29   1   3        0.73      -30.08     30.08 o 
  31   1   3        7.12      -28.33     28.33 o 
  33   1   3      162.48      167.33     29.36 o 
  35   1   3        3.65      -28.72     28.72 o 
 -38   2   3       21.18        3.33     40.26 o 
 -36   2   3       19.95       27.46     39.99 o 
 -34   2   3       29.42       18.34     34.81 o 
 -32   2   3      233.25      189.15     38.46 o 
 -30   2   3      229.07      294.24     39.67 o 
 -28   2   3      635.10      688.60     29.31 o 
 -26   2   3     2988.11     3021.52     70.69 o 
 -24   2   3     1850.24     1712.94     48.57 o 
 -22   2   3     1212.12     1244.75     38.18 o 
 -20   2   3        8.36        7.94      8.67 o 
 -18   2   3     6186.74     6014.70    157.41 o 
 -16   2   3      565.19      586.62     19.29 o 
 -14   2   3      356.01      352.52     11.94 o 
 -12   2   3      919.20      985.82     22.59 o 
 -10   2   3      165.85      188.34      8.20 o 
  -8   2   3      956.18      897.77     13.20 o 
  -6   2   3     6870.89     7110.41     52.67 o 
  -4   2   3    33730.55    34896.30    242.43 o 
  -2   2   3    42074.79    42729.93    446.93 o 
   0   2   3     4743.37     4797.96     29.51 o 
   2   2   3     2780.20     2904.17     39.35 o 
   4   2   3    14590.08    15057.01    110.55 o 
   6   2   3     2397.41     2425.37     31.76 o 
   8   2   3     1931.74     2149.47     33.63 o 
  10   2   3     1484.87     1485.49     30.30 o 
  12   2   3     3679.88     3833.31    106.00 o 
  14   2   3      802.53      814.99     31.91 o 
  16   2   3      226.53      249.68     19.35 o 
  18   2   3      714.43      718.98     37.25 o 
  20   2   3      340.25      437.17     24.52 o 
  22   2   3        0.25      -12.52     19.60 o 
  24   2   3      185.68      170.57     21.89 o 
  26   2   3       17.58       11.04     18.07 o 
  28   2   3        1.60        0.76     18.80 o 
  30   2   3        0.77      -18.81     20.23 o 
  32   2   3       93.93       40.53     27.94 o 
  34   2   3       18.76      -31.46     37.45 o 
 -37   3   3        0.21      -37.98     37.98 o 
 -35   3   3        6.98      -34.13     34.13 o 
 -33   3   3       19.77      -18.74     33.50 o 
 -31   3   3      188.04      276.94     39.41 o 
 -29   3   3      594.08      566.82     34.79 o 
 -27   3   3      145.10      152.30     18.83 o 
 -25   3   3      425.99      393.98     21.08 o 
 -23   3   3     5575.04     5383.34     80.82 o 
 -21   3   3       64.21       88.75     12.06 o 
 -19   3   3       82.77       97.37     11.42 o 
 -17   3   3       20.93       17.71      9.52 o 
 -15   3   3     1424.85     1326.22     24.86 o 
 -13   3   3     1117.06     1063.95     18.28 o 
 -11   3   3      713.82      675.92     14.23 o 
  -9   3   3     1877.97     1847.61     21.36 o 
  -7   3   3      307.75      296.45     10.22 o 
  -5   3   3     6550.52     6821.95     38.66 o 
  -3   3   3    29383.71    30126.54    163.28 o 
  -1   3   3      367.33      453.78     10.25 o 
   1   3   3     7143.81     7142.09    109.04 o 
   3   3   3      760.62      963.91     16.22 o 
   5   3   3     3115.55     3411.27     84.73 o 
   7   3   3      993.76     1042.85     20.19 o 
   9   3   3      794.48      643.87     17.64 o 
  11   3   3      130.48      141.56     10.40 o 
  13   3   3      713.33      706.56     26.58 o 
  15   3   3      474.41      424.80     15.37 o 
  17   3   3     1847.53     1720.64    141.64 o 
  19   3   3     1378.79     1250.79     77.61 o 
  21   3   3        7.95        2.27     15.33 o 
  23   3   3     2329.90     2169.30    118.75 o 
  25   3   3       74.31       80.07     19.84 o 
  27   3   3        8.78        7.39     27.65 o 
  29   3   3       29.64        5.43     22.51 o 
  31   3   3       40.06       67.92     29.78 o 
  33   3   3       43.75       30.74     28.68 o 
 -36   4   3       27.94      -52.43     52.43 o 
 -34   4   3       16.84       15.46     52.43 o 
 -32   4   3        0.94      -26.89     45.71 o 
 -30   4   3      110.56      175.05     30.95 o 
 -28   4   3       74.34       89.72     21.68 o 
 -26   4   3       90.98      117.19     18.92 o 
 -24   4   3     1419.66     1461.71     39.88 o 
 -22   4   3       10.88        1.62     12.91 o 
 -20   4   3     2603.86     2487.93     73.09 o 
 -18   4   3      249.82      304.46     15.14 o 
 -16   4   3        8.69       -6.74      7.77 o 
 -14   4   3     4408.18     4244.72     65.45 o 
 -12   4   3     1400.19     1455.65     22.14 o 
 -10   4   3     2369.45     2588.46     28.99 o 
  -8   4   3       71.62      137.54      9.71 o 
  -6   4   3      123.82       91.13      7.85 o 
  -4   4   3     2933.89     2898.99     40.66 o 
  -2   4   3     2475.93     2469.38     28.79 o 
   0   4   3     6550.14     6620.81     46.61 o 
   2   4   3      738.94      709.94     34.62 o 
   4   4   3     2920.51     2844.36     89.13 o 
   6   4   3     8585.35     8073.18    229.70 o 
   8   4   3       91.60      110.28     10.13 o 
  10   4   3      577.24      512.98     15.88 o 
  12   4   3     2505.08     2374.77     84.12 o 
  14   4   3       60.23       36.84     10.05 o 
  16   4   3      384.61      372.28     17.98 o 
  18   4   3      274.42      303.00     27.07 o 
  20   4   3     2104.59     2069.61    122.14 o 
  22   4   3       42.19        5.96     17.18 o 
  24   4   3       37.78       -2.75     18.56 o 
  26   4   3       69.03       90.61     23.57 o 
  28   4   3        3.01      -14.25     23.01 o 
  30   4   3       63.48       73.95     27.26 o 
  32   4   3       68.07       45.62     31.22 o 
 -35   5   3        0.94      -28.23     57.80 o 
 -33   5   3       18.50      -51.76     51.76 o 
 -31   5   3        0.52      -45.71     45.71 o 
 -29   5   3      175.17      166.02     53.10 o 
 -27   5   3       47.03       30.45     18.60 o 
 -25   5   3      672.67      600.75     27.18 o 
 -23   5   3      444.70      471.57     24.47 o 
 -21   5   3       27.56       -9.11     13.63 o 
 -19   5   3      370.50      383.62     19.78 o 
 -17   5   3       20.75        4.17     13.06 o 
 -15   5   3      217.83      274.54     17.32 o 
 -13   5   3       28.64       11.36     10.79 o 
 -11   5   3      241.46      313.20     18.28 o 
  -9   5   3        5.20       -8.99      8.99 o 
  -7   5   3      426.90      448.95     17.58 o 
  -5   5   3      945.27      964.00     23.30 o 
  -3   5   3     1356.33     1380.50     26.42 o 
  -1   5   3      539.09      555.41     18.30 o 
   1   5   3     1888.04     1922.03     34.21 o 
   3   5   3     2680.72     2718.48     43.59 o 
   5   5   3      467.70      487.62     19.90 o 
   7   5   3      167.55      227.94     20.95 o 
   9   5   3        3.11       -4.68     11.74 o 
  11   5   3       16.39       14.95     13.06 o 
  13   5   3      166.94      245.33     20.57 o 
  15   5   3     1065.79      966.31     34.57 o 
  17   5   3      538.40      493.18     39.65 o 
  19   5   3      398.23      463.22     33.15 o 
  21   5   3      263.82      302.50     31.80 o 
  23   5   3       26.12      -24.10     24.10 o 
  25   5   3       59.22      -11.06     24.94 o 
  27   5   3        0.81        3.15     27.79 o 
  29   5   3        6.88        3.34     32.37 o 
  31   5   3        3.82      -33.51     33.51 o 
 -32   6   3       11.06       36.99     40.65 o 
 -30   6   3       50.06       35.52     37.06 o 
 -28   6   3        0.39      -36.70     36.70 o 
 -26   6   3       46.30        3.61     23.36 o 
 -24   6   3        2.11      -21.52     21.52 o 
 -22   6   3      125.46      142.16     21.66 o 
 -20   6   3      457.64      508.04     29.68 o 
 -18   6   3       23.18       22.10     15.24 o 
 -16   6   3     1356.77     1271.34     37.77 o 
 -14   6   3      661.16      701.75     29.70 o 
 -12   6   3       55.64       96.00     17.69 o 
 -10   6   3     3686.92     3709.36     59.12 o 
  -8   6   3       12.53        2.19     13.85 o 
  -6   6   3      292.00      333.57     24.00 o 
  -4   6   3     4322.54     4228.40     61.69 o 
  -2   6   3      500.65      503.10     24.60 o 
   0   6   3      648.21      629.41     26.52 o 
   2   6   3     1925.23     1832.57     41.81 o 
   4   6   3      247.22      274.57     19.46 o 
   6   6   3      927.03      924.47     28.30 o 
   8   6   3       70.60       62.31     13.89 o 
  10   6   3      761.12      750.83     27.00 o 
  12   6   3      239.33      235.22     26.14 o 
  14   6   3      333.73      388.20     27.36 o 
  16   6   3       72.23      115.19     22.99 o 
  18   6   3      683.32      702.49     82.00 o 
  20   6   3      216.80      330.72     41.59 o 
  22   6   3       26.17        5.27     31.20 o 
  24   6   3      141.37      112.95     37.88 o 
  26   6   3      181.36      277.26     47.75 o 
  28   6   3        0.54      -38.08     38.08 o 
 -29   7   3       19.08      -42.41     70.91 o 
 -27   7   3        1.57      -28.47     28.47 o 
 -25   7   3      142.56      140.26     29.23 o 
 -23   7   3      105.81       97.77     25.86 o 
 -21   7   3      947.65     1028.93     48.35 o 
 -19   7   3      193.37      222.51     49.59 o 
 -17   7   3      849.41      805.39     35.70 o 
 -15   7   3       62.42       67.72     21.96 o 
 -13   7   3       65.12       42.38     18.68 o 
 -11   7   3       65.23       38.26     18.15 o 
  -9   7   3       56.59      107.70     20.42 o 
  -7   7   3      221.65      238.99     23.99 o 
  -5   7   3      586.72      521.14     37.19 o 
  -3   7   3      232.51      255.35     35.60 o 
  -1   7   3       87.42       71.00     23.96 o 
   1   7   3       94.98       81.17     17.97 o 
   3   7   3      697.65      720.38     30.75 o 
   5   7   3       40.74       27.81     16.89 o 
   7   7   3     1434.39     1379.10     36.67 o 
   9   7   3       14.56      -15.05     15.05 o 
  11   7   3        6.71       -5.75     15.37 o 
  13   7   3        5.48        3.99     23.60 o 
  15   7   3      243.17      233.43     24.12 o 
  17   7   3      269.54      344.59     44.94 o 
  19   7   3       54.07        9.58     26.76 o 
  21   7   3      102.87      121.66     59.82 o 
  23   7   3       60.37       87.67     42.23 o 
  25   7   3      126.01      215.90     49.73 o 
 -24   8   3        2.03      -23.61     30.78 o 
 -22   8   3        0.03      -35.85     46.00 o 
 -20   8   3      110.54       57.06     28.87 o 
 -18   8   3       23.34       25.94     27.71 o 
 -16   8   3      162.23      145.08     39.27 o 
 -14   8   3      236.50      253.44     28.92 o 
 -12   8   3       14.21      -15.89     19.91 o 
 -10   8   3      548.36      563.30     36.48 o 
  -8   8   3       72.07       63.63     21.60 o 
  -6   8   3       10.91      -18.64     18.64 o 
  -4   8   3       60.42       75.55     21.81 o 
  -2   8   3      165.04      176.31     24.93 o 
   0   8   3      336.37      331.48     31.82 o 
   2   8   3      367.53      498.05     33.25 o 
   4   8   3       16.84      -17.83     17.83 o 
   6   8   3       92.83      121.69     24.03 o 
   8   8   3      271.63      291.39     28.19 o 
  10   8   3      645.94      609.74     30.14 o 
  12   8   3      192.64      208.66     24.50 o 
  14   8   3        3.30       12.46     20.97 o 
  16   8   3        4.25       -9.41     27.16 o 
  18   8   3       44.73       -4.43     34.29 o 
  20   8   3       53.10       46.39     35.49 o 
  22   8   3       28.18       84.02     68.56 o 
 -19   9   3       43.07       -2.08     33.86 o 
 -17   9   3      271.49      330.40     41.23 o 
 -15   9   3       39.39      -25.05     33.23 o 
 -13   9   3      134.22       94.91     27.23 o 
 -11   9   3      226.18      284.12     40.75 o 
  -9   9   3       53.21       35.97     25.61 o 
  -7   9   3       58.26       59.22     23.21 o 
  -5   9   3      107.47       84.01     25.91 o 
  -3   9   3       44.66      -20.50     35.70 o 
  -1   9   3       15.29      -16.27     22.13 o 
   1   9   3      185.27      154.28     26.81 o 
   3   9   3      558.55      692.68     37.55 o 
   5   9   3      111.52      144.17     28.07 o 
   7   9   3      123.84      147.98     28.27 o 
   9   9   3      301.32      340.65     35.69 o 
  11   9   3       69.52       68.13     28.19 o 
  13   9   3      136.78      133.16     32.77 o 
  15   9   3       13.60      -31.63     31.63 o 
 -10  10   3        0.04      -60.49     60.49 o 
  -8  10   3        1.12       69.90     65.20 o 
  -6  10   3       39.59        0.44     31.21 o 
  -4  10   3       87.12       67.19     30.78 o 
  -2  10   3       18.60       -5.19     27.65 o 
   0  10   3       73.12      121.23     42.95 o 
   2  10   3       23.81      -39.52     39.52 o 
   4  10   3       21.82      -26.05     35.80 o 
   6  10   3        7.33      -11.95     28.24 o 
 -40   0   4        5.92       30.92     60.49 o 
 -38   0   4       65.99      109.56     59.82 o 
 -36   0   4      120.56      169.38     62.51 o 
 -34   0   4      304.13      531.00     73.26 o 
 -32   0   4      696.97      663.41     67.21 o 
 -30   0   4      452.10      459.75     53.77 o 
 -28   0   4      555.19      495.30     35.60 o 
 -26   0   4     6722.59     6581.15    395.22 o 
 -24   0   4     1332.23     1297.43     91.75 o 
 -22   0   4     6893.13     7139.84    361.91 o 
 -20   0   4      786.96      856.64     38.89 o 
 -18   0   4     1072.26     1040.73     34.12 o 
 -16   0   4     8710.94     8910.76    390.54 o 
 -14   0   4     8481.75     8638.34    244.27 o 
 -12   0   4      184.61      173.44     15.68 o 
 -10   0   4       84.67      123.20     13.76 o 
  -8   0   4     1054.16     1034.50     27.57 o 
  -6   0   4     1200.22      962.58     20.77 o 
  -4   0   4   158735.31   144130.39   2874.31 o 
  -2   0   4    21011.76    20044.06    442.03 o 
   0   0   4    18900.65    17814.28    203.97 o 
   2   0   4    19082.60    19204.52     84.46 o 
   4   0   4     6054.43     5772.83    255.42 o 
   6   0   4    18910.77    18616.51    372.71 o 
   8   0   4      225.40      103.91     25.88 o 
  10   0   4      758.90      756.72     41.34 o 
  12   0   4    36019.54    36979.12   1254.57 o 
  14   0   4     2778.40     3091.37    143.50 o 
  16   0   4       99.94      152.53     22.96 o 
  18   0   4     1210.47     1255.18    117.63 o 
  20   0   4      811.79      699.11     57.80 o 
  22   0   4     1000.64      810.51     87.72 o 
  24   0   4     2673.96     2376.62    324.31 o 
  26   0   4      260.46      397.24     43.01 o 
  28   0   4       69.79       68.22     43.02 o 
  30   0   4       10.85        9.07     46.38 o 
  32   0   4      241.56      235.20     42.57 o 
  34   0   4        2.46        6.88     36.17 o 
 -39   1   4        3.04      -38.65     38.65 o 
 -37   1   4       37.93      -26.74     36.08 o 
 -35   1   4       70.90       66.18     38.08 o 
 -33   1   4        5.60        5.75     31.20 o 
 -31   1   4      734.26      758.73     52.43 o 
 -29   1   4        0.02      -16.24     16.24 o 
 -27   1   4      315.64      330.25     25.40 o 
 -25   1   4        0.52        2.84     11.68 o 
 -23   1   4      508.09      520.53     19.67 o 
 -21   1   4      287.54      329.41     14.01 o 
 -19   1   4     1842.59     1915.31     35.02 o 
 -17   1   4      121.09      138.57     10.54 o 
 -15   1   4     2571.71     2827.13     48.75 o 
 -13   1   4      254.22      232.70      8.87 o 
 -11   1   4      126.53      152.57      9.13 o 
  -9   1   4     8905.27     9226.08    138.65 o 
  -7   1   4      911.64      935.63     16.48 o 
  -5   1   4    17036.59    17132.63    408.57 o 
  -3   1   4    27036.44    26822.71    613.02 o 
  -1   1   4       58.75       76.94      5.91 o 
   1   1   4     7902.58     8047.82     92.76 o 
   3   1   4      996.65      970.83     13.65 o 
   5   1   4     1987.35     2209.50     20.03 o 
   7   1   4     1035.74     1082.16     21.78 o 
   9   1   4      599.02      581.37     13.65 o 
  11   1   4       61.95      110.14     11.28 o 
  13   1   4      798.31      769.11     15.98 o 
  15   1   4      377.16      395.03     23.19 o 
  17   1   4        1.98       -2.41     11.25 o 
  19   1   4     1243.30     1138.12     79.84 o 
  21   1   4      245.72      268.79     27.75 o 
  23   1   4       67.34       46.55     17.89 o 
  25   1   4      284.87      294.33     27.03 o 
  27   1   4       22.33      -17.42     26.21 o 
  29   1   4        4.40        2.18     20.25 o 
  31   1   4       86.17      122.18     26.35 o 
  33   1   4       77.29       93.23     31.02 o 
  35   1   4        4.64      -38.15     38.15 o 
 -38   2   4        6.82      -14.77     40.58 o 
 -36   2   4       14.00      -36.08     36.08 o 
 -34   2   4        8.23       -5.08     30.04 o 
 -32   2   4        0.29       10.75     41.67 o 
 -30   2   4        6.13        7.95     22.47 o 
 -28   2   4      281.83      300.28     25.51 o 
 -26   2   4     2047.80     2037.85     51.07 o 
 -24   2   4       53.99       32.18     12.74 o 
 -22   2   4     1423.31     1494.30     58.49 o 
 -20   2   4       30.98       18.77      8.67 o 
 -18   2   4      978.66      933.85     32.76 o 
 -16   2   4       74.32      133.43     17.49 o 
 -14   2   4      561.69      476.70     12.17 o 
 -12   2   4     3086.99     2881.06     44.24 o 
 -10   2   4    17237.74    17614.90    251.78 o 
  -8   2   4        1.56       23.05     12.03 o 
  -6   2   4       36.94       64.58     11.99 o 
  -4   2   4     7718.36     8046.77     73.85 o 
  -2   2   4     1745.67     1591.17     18.62 o 
   0   2   4      594.11      612.60     12.21 o 
   2   2   4    10891.59    10963.53     86.25 o 
   4   2   4     1334.96     1338.68     25.80 o 
   6   2   4     2408.50     2413.39     24.75 o 
   8   2   4        3.63       54.34      7.23 o 
  10   2   4        0.00        2.18      6.13 o 
  12   2   4     8645.31     8559.70    140.63 o 
  14   2   4       10.85       -1.88     10.22 o 
  16   2   4      462.06      541.08     47.25 o 
  18   2   4     3685.04     3448.22    280.67 o 
  20   2   4       81.38       57.56     24.23 o 
  22   2   4       22.03       21.88     15.90 o 
  24   2   4      373.67      410.41     29.67 o 
  26   2   4       21.71        1.72     22.31 o 
  28   2   4       77.54       85.61     23.58 o 
  30   2   4        1.20       -8.83     22.31 o 
  32   2   4        0.39        3.99     27.53 o 
  34   2   4       11.18      -37.35     37.35 o 
 -37   3   4       14.78      -19.40     97.80 o 
 -35   3   4       55.29      -21.82     49.07 o 
 -33   3   4        1.39      -42.01     42.01 o 
 -31   3   4        6.74      -27.56     27.56 o 
 -29   3   4       85.06      103.77     20.69 o 
 -27   3   4      100.29      118.02     17.88 o 
 -25   3   4      308.91      341.10     22.00 o 
 -23   3   4        3.74      -11.75     11.75 o 
 -21   3   4     1890.16     1934.34     45.22 o 
 -19   3   4      833.87      841.39     26.43 o 
 -17   3   4        0.11        2.13      7.40 o 
 -15   3   4     4584.28     4489.13     89.50 o 
 -13   3   4     1229.74     1344.61     20.34 o 
 -11   3   4      242.97      329.97     12.04 o 
  -9   3   4    10923.97    11158.01     55.64 o 
  -7   3   4     7588.20     7854.50     60.42 o 
  -5   3   4     8318.66     8559.62     55.51 o 
  -3   3   4     1130.75     1025.57     15.40 o 
  -1   3   4     6205.63     6069.87     95.89 o 
   1   3   4     4843.73     4882.67     57.84 o 
   3   3   4      214.19      313.57     12.86 o 
   5   3   4     7059.10     6624.07     81.52 o 
   7   3   4     2962.38     3360.63     47.54 o 
   9   3   4        5.44       -0.37      6.74 o 
  11   3   4      483.07      405.44     16.48 o 
  13   3   4     1908.52     1840.48     54.96 o 
  15   3   4        6.75      -10.12     11.19 o 
  17   3   4      553.02      497.52     25.48 o 
  19   3   4     1638.15     1601.14     78.29 o 
  21   3   4       60.77       30.67     16.89 o 
  23   3   4       49.63       34.44     19.50 o 
  25   3   4      318.84      397.89     32.01 o 
  27   3   4       35.24        4.63     27.75 o 
  29   3   4        4.60      -24.08     24.08 o 
  31   3   4       24.55        8.65     26.66 o 
  33   3   4       59.85       92.71     49.77 o 
 -36   4   4       11.68      -55.12     55.12 o 
 -34   4   4       49.10       72.59     53.10 o 
 -32   4   4        2.94      -14.79     47.05 o 
 -30   4   4      131.96       76.13     32.06 o 
 -28   4   4      372.86      440.84     27.06 o 
 -26   4   4      781.15      721.02     31.11 o 
 -24   4   4      238.43      265.31     19.42 o 
 -22   4   4      195.55      204.33     18.39 o 
 -20   4   4       12.16        5.84     10.83 o 
 -18   4   4       67.81       88.95     11.11 o 
 -16   4   4      245.21      319.03     14.05 o 
 -14   4   4      427.41      484.81     15.05 o 
 -12   4   4     1475.27     1471.57     23.98 o 
 -10   4   4    11335.62    11972.53    117.03 o 
  -8   4   4        6.50       -2.33      9.57 o 
  -6   4   4     3395.23     3626.75     31.61 o 
  -4   4   4     1558.37     1661.69     30.17 o 
  -2   4   4     9776.47     9651.13     48.12 o 
   0   4   4     4958.28     4954.95     72.04 o 
   2   4   4     1441.31     1432.94     31.11 o 
   4   4   4     1910.21     1930.91     53.81 o 
   6   4   4      852.65      866.97     20.86 o 
   8   4   4     2293.60     2206.69     74.24 o 
  10   4   4      324.13      328.60     14.28 o 
  12   4   4      222.45      253.98     14.70 o 
  14   4   4        7.50        1.41      9.89 o 
  16   4   4        8.59        8.57     14.91 o 
  18   4   4     4504.31     4119.33    167.26 o 
  20   4   4       40.31       22.91     18.19 o 
  22   4   4       20.62        3.51     18.08 o 
  24   4   4        2.37       -9.21     18.76 o 
  26   4   4        3.21      -12.76     21.21 o 
  28   4   4      261.24      317.13     33.22 o 
  30   4   4        8.53      -19.54     26.53 o 
  32   4   4        1.73      -28.79     28.79 o 
 -35   5   4        0.98      -55.79     55.79 o 
 -33   5   4       27.73      -51.76     51.76 o 
 -31   5   4      574.38      604.26     72.59 o 
 -29   5   4      633.96      609.71     33.33 o 
 -27   5   4        0.03       -3.56     17.74 o 
 -25   5   4       41.80       20.03     16.32 o 
 -23   5   4      976.05      906.19     30.27 o 
 -21   5   4      142.34      169.80     20.60 o 
 -19   5   4      646.90      605.94     24.36 o 
 -17   5   4      304.77      351.01     19.16 o 
 -15   5   4     1433.17     1466.90     31.70 o 
 -13   5   4     1573.80     1546.39     31.49 o 
 -11   5   4      811.51      771.00     23.13 o 
  -9   5   4      308.36      308.31     17.30 o 
  -7   5   4      350.67      374.08     16.85 o 
  -5   5   4     4131.18     4010.10     45.54 o 
  -3   5   4     1147.10     1139.67     29.41 o 
  -1   5   4     7329.88     7237.70     55.31 o 
   1   5   4     4731.42     4686.36     45.11 o 
   3   5   4      228.35      306.54     15.28 o 
   5   5   4     3422.51     3435.95     61.41 o 
   7   5   4     1533.06     1614.32     31.15 o 
   9   5   4     2865.21     2803.25     41.14 o 
  11   5   4      846.17      854.09     27.00 o 
  13   5   4      287.78      337.02     18.69 o 
  15   5   4     3329.68     3312.93    239.40 o 
  17   5   4      152.06      130.06     24.19 o 
  19   5   4      952.81     1041.13     43.28 o 
  21   5   4       87.40       98.38     25.18 o 
  23   5   4       14.76      -28.22     28.22 o 
  25   5   4      125.19      111.49     30.74 o 
  27   5   4       42.30      -30.63     30.63 o 
  29   5   4       33.48       -1.97     50.53 o 
 -30   6   4      101.19       45.65     50.41 o 
 -28   6   4      417.83      519.28     36.92 o 
 -26   6   4        1.94      -19.62     19.62 o 
 -24   6   4       23.49      -10.43     18.93 o 
 -22   6   4      142.78      185.63     24.95 o 
 -20   6   4       39.74       38.21     23.14 o 
 -18   6   4       40.83       10.67     21.19 o 
 -16   6   4      818.52      820.17     32.12 o 
 -14   6   4        4.18      -15.08     15.08 o 
 -12   6   4     1193.49     1135.17     35.26 o 
 -10   6   4     1225.36     1111.83     48.12 o 
  -8   6   4      200.38      207.56     20.53 o 
  -6   6   4       24.90       20.42     14.68 o 
  -4   6   4     5067.08     5047.94     70.24 o 
  -2   6   4       73.46       39.41     16.86 o 
   0   6   4      757.99      737.20     28.50 o 
   2   6   4        0.36      -11.75     11.75 o 
   4   6   4      616.19      600.98     24.02 o 
   6   6   4      134.43      114.54     15.60 o 
   8   6   4      406.76      395.76     21.54 o 
  10   6   4      214.33      226.37     26.12 o 
  12   6   4      929.90      947.63     32.92 o 
  14   6   4     1367.90     1348.23     46.75 o 
  16   6   4       91.48       73.57     48.39 o 
  18   6   4     1589.30     1591.30     68.92 o 
  20   6   4       13.52       43.28     31.98 o 
  22   6   4      111.20      128.29     35.88 o 
  24   6   4       77.92      111.94     57.13 o 
  26   6   4      109.66      105.60     43.81 o 
  28   6   4       11.97      131.74     69.23 o 
 -29   7   4       57.94       16.21     33.59 o 
 -27   7   4        0.17      -30.13     30.13 o 
 -25   7   4      242.67      321.51     45.85 o 
 -23   7   4        4.38      -25.91     25.91 o 
 -21   7   4      299.18      334.52     37.37 o 
 -19   7   4      492.29      526.81     38.08 o 
 -17   7   4      298.93      311.80     34.52 o 
 -15   7   4       10.96       28.79     21.09 o 
 -13   7   4       61.53       63.53     24.06 o 
 -11   7   4      715.67      728.71     32.67 o 
  -9   7   4       32.91       40.86     18.53 o 
  -7   7   4       21.77       -4.78     17.21 o 
  -5   7   4      169.72      238.57     24.31 o 
  -3   7   4      712.45      728.23     31.28 o 
  -1   7   4      404.24      444.81     27.05 o 
   1   7   4     1028.54      996.15     34.88 o 
   3   7   4      422.03      432.20     26.62 o 
   5   7   4        1.60      -16.01     16.01 o 
   7   7   4      716.37      716.66     28.70 o 
   9   7   4      747.72      720.56     28.95 o 
  11   7   4      355.20      367.49     26.88 o 
  13   7   4       21.90      -13.53     17.00 o 
  15   7   4      759.77      745.18     41.76 o 
  17   7   4      136.95      164.68     55.79 o 
  19   7   4      272.72      384.52     50.13 o 
  21   7   4      335.95      403.90     51.96 o 
  23   7   4       62.52       14.49     40.67 o 
  25   7   4        1.54      -62.51     62.51 o 
 -26   8   4        9.05      -34.29     58.48 o 
 -24   8   4       67.18       12.43     34.15 o 
 -22   8   4        8.13      -29.10     29.10 o 
 -20   8   4       38.31       -8.42     27.23 o 
 -18   8   4      199.65      225.81     33.25 o 
 -16   8   4       11.39       22.23     24.97 o 
 -14   8   4      142.13      131.73     29.70 o 
 -12   8   4      435.13      489.44     34.03 o 
 -10   8   4       94.36       70.15     23.34 o 
  -8   8   4     1890.98     1841.62     51.16 o 
  -6   8   4      154.16      162.08     25.13 o 
  -4   8   4     1302.59     1292.18     43.50 o 
  -2   8   4     2022.37     2065.97     53.25 o 
   0   8   4      111.79      136.08     24.83 o 
   2   8   4      294.58      388.29     31.79 o 
   4   8   4       43.99       28.15     27.36 o 
   6   8   4       48.44       55.52     24.84 o 
   8   8   4      677.18      688.57     30.96 o 
  10   8   4       43.57       19.62     19.43 o 
  12   8   4       44.11       -2.58     20.83 o 
  14   8   4       59.64       55.67     24.82 o 
  16   8   4       15.20      -31.06     31.06 o 
  18   8   4      237.93      225.01     36.87 o 
  20   8   4      183.15      378.42     82.00 o 
 -19   9   4       63.98       43.16     34.33 o 
 -17   9   4        2.06      -28.11     28.11 o 
 -15   9   4       66.07       45.89     31.64 o 
 -13   9   4      119.97      110.62     34.18 o 
 -11   9   4       21.97       19.08     26.68 o 
  -9   9   4      153.96      149.34     35.80 o 
  -7   9   4       14.58       17.30     24.14 o 
  -5   9   4       74.99       30.50     22.31 o 
  -3   9   4        0.42      -20.95     21.89 o 
  -1   9   4       42.44        2.83     24.91 o 
   1   9   4      257.33      218.85     30.60 o 
   3   9   4      187.62      281.38     41.43 o 
   5   9   4        1.06      -23.26     23.26 o 
   7   9   4       22.26       -7.21     23.79 o 
   9   9   4      133.72      111.65     35.51 o 
  11   9   4        0.66      -27.46     27.46 o 
  13   9   4        0.33      -27.24     27.24 o 
  15   9   4       66.65      -29.57     61.17 o 
  -8  10   4     1137.52     1176.26    110.90 o 
  -6  10   4      925.36     1132.57    108.22 o 
  -4  10   4      194.28      157.51     33.99 o 
  -2  10   4      440.78      637.16     47.00 o 
   0  10   4       95.96       67.78     30.04 o 
   2  10   4      351.05      389.75     47.14 o 
   4  10   4       52.68        0.75     49.45 o 
 -39   1   5        4.93      -37.98     37.98 o 
 -37   1   5      218.80      295.83     48.24 o 
 -35   1   5       54.43       49.55     38.65 o 
 -33   1   5       64.70      108.55     33.27 o 
 -31   1   5      139.19      144.16     22.02 o 
 -29   1   5       85.64       80.09     20.24 o 
 -27   1   5        0.03      -14.49     14.49 o 
 -25   1   5       10.90       -2.59     13.67 o 
 -23   1   5        3.34       -9.14     12.15 o 
 -21   1   5     1196.77     1273.59     36.31 o 
 -19   1   5      979.71     1058.10     48.45 o 
 -17   1   5     3489.38     3705.89    152.27 o 
 -15   1   5     1569.01     1566.83     30.27 o 
 -13   1   5     6614.25     6972.02     41.68 o 
 -11   1   5    14440.70    14839.63    229.83 o 
  -9   1   5    18503.39    17847.25    268.16 o 
  -7   1   5    25585.13    26282.76    506.15 o 
  -5   1   5     3883.77     4052.04     59.82 o 
  -3   1   5    13786.51    13587.26    248.58 o 
  -1   1   5       63.26       75.35      6.21 o 
   1   1   5      334.60      288.92      9.18 o 
   3   1   5    10473.53    10499.04    120.38 o 
   5   1   5     8325.97     8203.05     71.67 o 
   7   1   5      160.45      119.26      7.56 o 
   9   1   5    10314.28    12064.82    290.76 o 
  11   1   5      856.28      796.17     24.33 o 
  13   1   5     1746.01     1688.52     47.56 o 
  15   1   5       80.79       63.54     14.14 o 
  17   1   5     4565.21     4267.43    131.55 o 
  19   1   5        3.52      -25.50     26.63 o 
  21   1   5      126.69      148.17     21.12 o 
  23   1   5      447.59      529.90     31.36 o 
  25   1   5        7.90       48.54     19.82 o 
  27   1   5       57.16       51.98     21.06 o 
  29   1   5       21.36       44.41     24.10 o 
  31   1   5        2.09       -3.19     25.43 o 
  33   1   5       58.59       17.87     56.16 o 
 -38   2   5       55.86       29.19     48.73 o 
 -36   2   5       83.45       92.64     39.44 o 
 -34   2   5        5.77      -30.41     30.41 o 
 -32   2   5      290.64      388.46     45.08 o 
 -30   2   5      566.00      605.35     29.84 o 
 -28   2   5        1.54       -8.63     19.79 o 
 -26   2   5      282.36      344.38     25.83 o 
 -24   2   5        8.87       10.78     12.63 o 
 -22   2   5        7.14       -7.92      9.97 o 
 -20   2   5      724.10      747.17     24.29 o 
 -18   2   5      248.92      260.80     13.63 o 
 -16   2   5     4882.07     4767.62     80.76 o 
 -14   2   5        0.24       -5.42      5.42 o 
 -12   2   5     8845.85     9687.73    206.21 o 
 -10   2   5      907.23      916.76     15.71 o 
  -8   2   5     1279.20     1377.65     18.36 o 
  -6   2   5     1456.01     1582.55     34.47 o 
  -4   2   5      982.04     1056.12     16.50 o 
  -2   2   5      726.68      754.48     14.26 o 
   0   2   5      115.75      115.45      7.97 o 
   2   2   5     2657.13     2970.61     30.05 o 
   4   2   5     3734.02     3763.46     52.37 o 
   6   2   5     1502.60     1424.47     20.48 o 
   8   2   5      251.14      268.49     10.98 o 
  10   2   5     8776.97     9131.67    110.37 o 
  12   2   5      365.39      399.43     19.63 o 
  14   2   5     4784.48     4759.48    120.40 o 
  16   2   5     2440.74     2400.13    119.75 o 
  18   2   5        0.64      -13.97     13.97 o 
  20   2   5       62.55        3.53     24.98 o 
  22   2   5      123.93       87.16     19.99 o 
  24   2   5      634.44      600.74     32.00 o 
  26   2   5       27.85      -13.80     24.06 o 
  28   2   5        0.48      -15.93     24.84 o 
  30   2   5        5.07      -23.46     23.46 o 
  32   2   5        1.78      -14.65     27.00 o 
 -37   3   5        2.11      -54.11     54.11 o 
 -35   3   5       13.19      -31.83     31.83 o 
 -33   3   5       42.34       -6.36     61.50 o 
 -31   3   5        7.19      -23.08     23.08 o 
 -29   3   5      210.13      224.02     25.61 o 
 -27   3   5        1.59       -3.24     16.86 o 
 -25   3   5        0.07      -13.49     13.49 o 
 -23   3   5      326.72      325.18     19.75 o 
 -21   3   5       37.38       37.93     10.83 o 
 -19   3   5     3415.53     3165.09     38.47 o 
 -17   3   5      505.66      448.59     15.68 o 
 -15   3   5      720.95      776.12     16.97 o 
 -13   3   5     8736.07     9488.31    103.60 o 
 -11   3   5       39.51       54.27      8.55 o 
  -9   3   5      425.35      542.46     14.24 o 
  -7   3   5     2485.96     2582.91     49.25 o 
  -5   3   5      126.78      165.24      9.20 o 
  -3   3   5      312.31      360.61     11.84 o 
  -1   3   5       17.08       19.04      7.60 o 
   1   3   5     3837.34     4006.68     38.53 o 
   3   3   5      635.79      733.52     16.28 o 
   5   3   5       93.73      105.24     19.45 o 
   7   3   5     2143.76     2065.95     36.42 o 
   9   3   5      375.54      429.05     14.40 o 
  11   3   5      164.23      131.54     11.48 o 
  13   3   5      782.91      780.20     36.28 o 
  15   3   5       98.87       94.32     16.15 o 
  17   3   5     5192.97     4845.13    200.82 o 
  19   3   5     2013.71     1818.52     94.20 o 
  21   3   5      477.32      450.25     30.43 o 
  23   3   5       51.82       28.20     20.17 o 
  25   3   5      120.97       94.45     23.04 o 
  27   3   5      134.22      125.75     44.82 o 
  29   3   5       11.20      -13.27     23.11 o 
  31   3   5        3.81      -11.45     34.45 o 
 -36   4   5        3.70      -45.71     53.10 o 
 -34   4   5       21.82        8.07     51.08 o 
 -32   4   5       10.11      -36.97     49.74 o 
 -30   4   5        5.40      -12.35     22.63 o 
 -28   4   5      420.78      482.37     33.12 o 
 -26   4   5      145.33      148.47     19.32 o 
 -24   4   5      433.85      429.19     20.74 o 
 -22   4   5     1639.10     1539.95     33.97 o 
 -20   4   5        0.60       -5.63      9.97 o 
 -18   4   5       31.99       11.48     10.05 o 
 -16   4   5     1706.27     1656.33     31.17 o 
 -14   4   5       65.47       51.02     10.34 o 
 -12   4   5        7.46       -7.66      7.66 o 
 -10   4   5     3195.73     2963.96     32.33 o 
  -8   4   5      681.39      717.56     16.98 o 
  -6   4   5       42.29       24.81      8.21 o 
  -4   4   5    11306.34    11061.98     65.81 o 
  -2   4   5       10.93        8.43      6.82 o 
   0   4   5       20.49        4.39      7.36 o 
   2   4   5      183.30      230.44     12.84 o 
   4   4   5     2853.81     2711.23     50.88 o 
   6   4   5       12.54        0.33      8.23 o 
   8   4   5     1908.96     1817.52     55.81 o 
  10   4   5     1098.70     1020.83     46.22 o 
  12   4   5      162.75      212.01     15.03 o 
  14   4   5     3008.62     2884.33    189.92 o 
  16   4   5     1893.88     1736.63     77.77 o 
  18   4   5       19.71        6.31     15.66 o 
  20   4   5     1646.00     1480.49     67.52 o 
  22   4   5        6.94       -0.28     18.80 o 
  24   4   5      335.38      332.25     35.90 o 
  26   4   5       40.50       56.64     25.07 o 
  28   4   5       92.77      122.33     29.01 o 
  30   4   5      107.73      112.59     31.84 o 
 -35   5   5       25.31       70.58     57.80 o 
 -33   5   5       98.11      -19.49     54.44 o 
 -31   5   5       75.53       28.59     44.03 o 
 -29   5   5      548.45      566.73     41.05 o 
 -27   5   5       29.56        2.13     17.36 o 
 -25   5   5        6.42      -10.81     16.12 o 
 -23   5   5      108.34      111.52     19.49 o 
 -21   5   5       29.59       53.56     15.85 o 
 -19   5   5      968.40      870.69     31.54 o 
 -17   5   5      289.41      283.48     22.71 o 
 -15   5   5       48.56       35.01     12.67 o 
 -13   5   5       22.13       37.37     12.33 o 
 -11   5   5      506.79      506.36     20.17 o 
  -9   5   5       15.62       -7.79     10.49 o 
  -7   5   5      194.32      213.02     15.77 o 
  -5   5   5     1548.40     1514.47     41.39 o 
  -3   5   5     1007.29     1057.08     23.09 o 
  -1   5   5      441.20      418.06     16.44 o 
   1   5   5       61.86       76.07     10.87 o 
   3   5   5       22.82        2.99     16.98 o 
   5   5   5      660.88      717.59     22.37 o 
   7   5   5       20.67        9.29     11.10 o 
   9   5   5      118.26       74.46     13.81 o 
  11   5   5      234.46      241.18     19.44 o 
  13   5   5     1160.64     1147.01     41.28 o 
  15   5   5       37.84        1.21     19.58 o 
  17   5   5      808.65      792.74     38.12 o 
  19   5   5       66.70       63.09     33.25 o 
  21   5   5        4.86       -4.90     23.52 o 
  23   5   5        0.11      -28.29     28.29 o 
  25   5   5       81.93       80.36     34.61 o 
  27   5   5       77.14       25.69     40.37 o 
  29   5   5        2.44      -40.29     40.29 o 
 -30   6   5       77.21       54.44     52.43 o 
 -28   6   5      290.75      297.30     32.00 o 
 -26   6   5      242.99      274.18     29.82 o 
 -24   6   5        1.14       14.60     24.15 o 
 -22   6   5       34.90       -5.87     27.25 o 
 -20   6   5      466.29      478.71     34.67 o 
 -18   6   5      632.68      717.29     36.40 o 
 -16   6   5      137.45      131.03     23.13 o 
 -14   6   5       73.51       37.44     19.91 o 
 -12   6   5      567.26      604.32     38.61 o 
 -10   6   5     3109.87     3144.98     55.26 o 
  -8   6   5        6.81      -14.84     14.84 o 
  -6   6   5     3886.90     3965.76     61.24 o 
  -4   6   5     2894.16     2791.28     51.38 o 
  -2   6   5      584.76      537.11     25.20 o 
   0   6   5     1015.10      973.84     30.59 o 
   2   6   5     1180.55     1173.02     31.48 o 
   4   6   5      309.99      370.48     22.80 o 
   6   6   5      175.24      176.45     18.30 o 
   8   6   5      751.55      782.61     34.20 o 
  10   6   5        0.83      -11.96     16.30 o 
  12   6   5       49.29       27.57     21.07 o 
  14   6   5      712.11      751.89     48.95 o 
  16   6   5      242.56      286.99     39.92 o 
  18   6   5       38.24       48.04     31.75 o 
  20   6   5      310.86      443.71     48.42 o 
  22   6   5       33.61       -5.20     35.08 o 
  24   6   5      157.25      234.74     45.86 o 
  26   6   5      142.57      163.97     70.91 o 
 -29   7   5       10.17        8.29     34.80 o 
 -27   7   5        2.01      -33.46     33.46 o 
 -25   7   5        0.07       -4.92     27.70 o 
 -23   7   5      151.84      183.88     59.03 o 
 -21   7   5      216.78      133.59     30.54 o 
 -19   7   5       48.18       51.74     26.12 o 
 -17   7   5       96.79       47.10     24.29 o 
 -15   7   5       33.82        6.98     20.86 o 
 -13   7   5      146.87      135.23     27.24 o 
 -11   7   5      111.57       76.72     20.71 o 
  -9   7   5       46.89       25.94     18.03 o 
  -7   7   5       34.84       -2.67     17.09 o 
  -5   7   5      557.33      502.51     28.09 o 
  -3   7   5       23.37       31.05     17.46 o 
  -1   7   5       33.53       17.12     17.54 o 
   1   7   5      560.34      563.59     29.03 o 
   3   7   5        8.90      -13.82     13.82 o 
   5   7   5      317.49      335.65     24.32 o 
   7   7   5      353.38      433.54     26.41 o 
   9   7   5      345.17      371.37     25.84 o 
  11   7   5      413.65      474.08     28.43 o 
  13   7   5        0.13      -27.62     33.28 o 
  15   7   5       44.42       55.12     47.72 o 
  17   7   5       91.11      118.98     36.59 o 
  19   7   5       83.85       89.43     37.06 o 
  21   7   5        6.51      -37.54     37.54 o 
  23   7   5       37.03      137.79     69.90 o 
 -24   8   5       16.20      -31.94     31.94 o 
 -22   8   5       54.42       -5.58     31.37 o 
 -20   8   5      199.84      224.26     37.24 o 
 -18   8   5        3.07      -24.33     24.33 o 
 -16   8   5        0.34      -20.27     26.03 o 
 -14   8   5        0.75      -12.35     22.99 o 
 -12   8   5        9.16      -22.87     22.87 o 
 -10   8   5       58.22       37.15     22.32 o 
  -8   8   5      364.50      386.57     32.16 o 
  -6   8   5     2433.13     2390.95     57.62 o 
  -4   8   5      565.15      523.25     31.34 o 
  -2   8   5       95.83      107.83     23.20 o 
   0   8   5      430.29      534.82     34.07 o 
   2   8   5       68.83       33.42     21.17 o 
   4   8   5        8.22       -7.24     23.09 o 
   6   8   5      174.22      190.08     22.91 o 
   8   8   5       60.08       31.75     26.40 o 
  10   8   5       28.19       14.74     24.47 o 
  12   8   5      137.13      160.92     46.66 o 
  14   8   5       35.09       28.78     45.97 o 
  16   8   5       73.87      102.95     32.20 o 
  18   8   5       71.72       93.74     57.58 o 
 -19   9   5       47.38       13.31     35.07 o 
 -17   9   5       54.09       -4.14     30.76 o 
 -15   9   5        0.63      -27.25     27.25 o 
 -13   9   5      205.60      188.70     36.76 o 
 -11   9   5       49.68       -7.59     29.67 o 
  -9   9   5       12.13      -23.51     23.51 o 
  -7   9   5        6.85       -1.47     23.93 o 
  -5   9   5       51.02       23.13     25.60 o 
  -3   9   5      187.90      225.61     30.52 o 
  -1   9   5       80.08       64.22     26.25 o 
   1   9   5      117.39      110.95     28.11 o 
   3   9   5        8.86        8.89     25.71 o 
   5   9   5       24.52        4.11     24.34 o 
   7   9   5      374.94      468.96     39.30 o 
   9   9   5        7.00      -18.27     25.27 o 
  11   9   5      577.73      702.19     46.73 o 
  13   9   5      211.58      307.17     79.99 o 
  -6  10   5       72.40      141.15     73.94 o 
  -4  10   5       51.46      -21.51     67.89 o 
  -2  10   5        7.42      -62.51     62.51 o 
   0  10   5        1.06      -44.12     44.12 o 
 -40   0   6        1.55      -55.79     55.79 o 
 -38   0   6        6.90      -28.90     47.72 o 
 -36   0   6       52.81       85.36     45.03 o 
 -34   0   6        1.44      -40.33     40.33 o 
 -32   0   6      194.49       78.35     30.14 o 
 -30   0   6       11.08      -20.16     20.16 o 
 -28   0   6     2087.42     1972.69     64.30 o 
 -26   0   6     1016.64     1066.58     47.18 o 
 -24   0   6     1061.84     1024.54     44.08 o 
 -22   0   6      277.13      284.25     28.68 o 
 -20   0   6       76.83      140.82     21.91 o 
 -18   0   6     7361.32     7585.02    101.49 o 
 -16   0   6     1945.42     1847.74     30.17 o 
 -14   0   6     2670.86     2416.87     88.39 o 
 -12   0   6       11.39       -4.81     19.49 o 
 -10   0   6     9616.26     9911.21    334.06 o 
  -8   0   6     1707.62     1667.78     23.89 o 
  -6   0   6       41.60       20.16      7.21 o 
  -4   0   6      288.31      331.11     13.72 o 
  -2   0   6      876.96      926.00     21.10 o 
   0   0   6     5095.80     5529.10     65.27 o 
   2   0   6        0.90       -6.60      6.60 o 
   4   0   6     2412.65     2402.14     54.00 o 
   6   0   6    19972.36    19149.84    450.64 o 
   8   0   6      275.34      288.86     32.60 o 
  10   0   6    10052.50    10732.70    183.16 o 
  12   0   6     1032.14      975.13     41.34 o 
  14   0   6     1521.91     1587.36     52.50 o 
  16   0   6     5197.23     4978.61    369.35 o 
  18   0   6     1345.85     1442.60    151.23 o 
  20   0   6      277.39      356.53     36.56 o 
  22   0   6       15.44       43.30     32.60 o 
  24   0   6       39.90       -9.78     27.04 o 
  26   0   6      209.41      197.71     39.92 o 
  28   0   6       10.40        1.60     34.95 o 
  30   0   6       49.60       72.15     39.58 o 
  32   0   6      230.79      301.24     55.30 o 
 -39   1   6        4.15      -37.06     37.06 o 
 -37   1   6       11.59      -39.99     39.99 o 
 -35   1   6        1.13      -38.31     43.69 o 
 -33   1   6        8.03      -13.87     27.36 o 
 -31   1   6      450.76      493.01     29.60 o 
 -29   1   6        4.93      -15.78     15.78 o 
 -27   1   6       85.35      109.79     18.78 o 
 -25   1   6     1105.66     1070.68     34.34 o 
 -23   1   6      169.37      155.47     18.13 o 
 -21   1   6        0.63       -8.94     10.92 o 
 -19   1   6     1374.50     1394.87     22.58 o 
 -17   1   6      619.31      673.82     15.59 o 
 -15   1   6      161.09      171.33     11.92 o 
 -13   1   6      718.56      790.29     19.88 o 
 -11   1   6     1891.17     1863.98     25.22 o 
  -9   1   6     4958.92     5178.91    102.84 o 
  -7   1   6    12627.56    13309.24    200.30 o 
  -5   1   6      993.47     1072.34     16.07 o 
  -3   1   6      369.94      361.55     10.46 o 
  -1   1   6      964.53     1077.79     23.60 o 
   1   1   6      146.79      194.36      9.06 o 
   3   1   6     3007.90     3036.97     27.51 o 
   5   1   6      485.12      514.36     12.64 o 
   7   1   6       33.06       56.25      6.57 o 
   9   1   6      191.02      208.35     11.37 o 
  11   1   6      795.40      804.33     26.13 o 
  13   1   6        0.09      -10.94     10.94 o 
  15   1   6      934.12      925.93     30.82 o 
  17   1   6        1.44       -8.52     14.09 o 
  19   1   6      184.38      169.47     22.28 o 
  21   1   6      681.83      637.47     30.19 o 
  23   1   6        1.42       -6.38     17.34 o 
  25   1   6       45.07       13.85     19.88 o 
  27   1   6       21.62       27.01     21.15 o 
  29   1   6       33.52       71.71     25.80 o 
  31   1   6       35.29       35.54     27.38 o 
 -38   2   6        0.06      -35.60     35.60 o 
 -36   2   6       72.46      133.40     68.22 o 
 -34   2   6       13.81        1.10     40.33 o 
 -32   2   6       24.85       13.71     20.69 o 
 -30   2   6      632.00      591.62     51.13 o 
 -28   2   6     1532.06     1333.27     67.81 o 
 -26   2   6     1494.43     1583.37     40.43 o 
 -24   2   6        0.35      -10.87     12.33 o 
 -22   2   6       34.60       32.15     10.37 o 
 -20   2   6      426.74      404.97     15.59 o 
 -18   2   6     1054.70     1015.23     25.91 o 
 -16   2   6     1942.00     1812.40     42.99 o 
 -14   2   6      568.11      492.21     12.63 o 
 -12   2   6        6.97        3.04      6.32 o 
 -10   2   6       69.72       61.13      7.21 o 
  -8   2   6      271.63      280.50     10.77 o 
  -6   2   6    14813.77    15563.66    278.94 o 
  -4   2   6     2368.10     2346.98     32.89 o 
  -2   2   6     4861.17     5002.11     40.63 o 
   0   2   6     4109.77     4527.93     55.51 o 
   2   2   6      736.49      938.15     17.43 o 
   4   2   6      463.54      510.32     13.61 o 
   6   2   6     2532.07     2424.44     27.20 o 
   8   2   6      101.03      179.70     10.73 o 
  10   2   6     2828.04     2655.30     43.91 o 
  12   2   6      247.46      290.67     19.37 o 
  14   2   6      140.26      126.68     17.35 o 
  16   2   6     1311.96     1262.60     36.01 o 
  18   2   6       33.71        6.93     16.31 o 
  20   2   6      262.76      235.78     24.92 o 
  22   2   6       15.04      -17.60     17.60 o 
  24   2   6      125.70      176.50     25.79 o 
  26   2   6       26.70       18.32     22.14 o 
  28   2   6       10.84      -21.64     21.64 o 
  30   2   6       90.64      165.19     31.27 o 
  32   2   6       70.74       22.30     29.21 o 
 -37   3   6       14.54        7.95     39.68 o 
 -35   3   6        0.34       61.12     34.69 o 
 -33   3   6       31.40      -16.71     25.83 o 
 -31   3   6        7.35      -11.64     22.70 o 
 -29   3   6      136.01      120.15     22.41 o 
 -27   3   6      122.01      137.91     21.59 o 
 -25   3   6      660.54      626.29     27.86 o 
 -23   3   6      587.01      539.01     19.79 o 
 -21   3   6      504.99      553.31     19.13 o 
 -19   3   6        3.83       -7.87      8.70 o 
 -17   3   6     3163.77     3256.94     58.65 o 
 -15   3   6      187.28      162.99     13.79 o 
 -13   3   6     1559.17     1571.49     23.81 o 
 -11   3   6     6190.09     6253.99     80.82 o 
  -9   3   6       12.36       75.43     41.43 o 
  -7   3   6      615.57      607.83     13.85 o 
  -5   3   6      624.17      744.89     14.98 o 
  -3   3   6     3564.67     3815.13     39.68 o 
  -1   3   6      577.90      717.67     18.52 o 
   1   3   6     1514.27     1740.56     24.69 o 
   3   3   6     6368.64     6669.86    113.19 o 
   5   3   6        0.69       -6.93      6.93 o 
   7   3   6     1310.23     1398.80     23.60 o 
   9   3   6      234.47      245.76     13.52 o 
  11   3   6      460.81      503.39     23.02 o 
  13   3   6      794.13      820.30     33.20 o 
  15   3   6       74.79       76.57     16.56 o 
  17   3   6       40.13       58.53     17.49 o 
  19   3   6       35.83       13.26     17.93 o 
  21   3   6      291.38      386.78     30.63 o 
  23   3   6       14.45      -18.40     18.40 o 
  25   3   6        7.07      -21.46     21.46 o 
  27   3   6       50.33       50.15     24.50 o 
  29   3   6        1.26      -26.67     26.67 o 
  31   3   6       64.13       71.59     31.48 o 
 -36   4   6        0.60       56.46     56.46 o 
 -34   4   6       12.89       18.82     53.10 o 
 -32   4   6       33.16       17.08     29.88 o 
 -30   4   6        0.76      -21.95     21.95 o 
 -28   4   6      335.88      353.56     33.46 o 
 -26   4   6      167.47      237.33     35.03 o 
 -24   4   6      341.89      403.23     23.84 o 
 -22   4   6      577.79      530.90     22.86 o 
 -20   4   6      303.92      322.69     20.57 o 
 -18   4   6       22.39       20.00     11.74 o 
 -16   4   6       24.54       26.42     11.92 o 
 -14   4   6        4.19       -9.37      9.37 o 
 -12   4   6      144.34      196.42     16.13 o 
 -10   4   6      198.81      215.47     12.84 o 
  -8   4   6      602.62      575.18     16.36 o 
  -6   4   6     5611.07     5611.54     60.92 o 
  -4   4   6      644.91      637.06     15.66 o 
  -2   4   6       74.41       59.33     11.07 o 
   0   4   6       14.93       -7.64      7.64 o 
   2   4   6      609.38      685.08     17.69 o 
   4   4   6     1517.52     1456.77     25.08 o 
   6   4   6      439.99      415.56     24.35 o 
   8   4   6      772.86      756.80     31.02 o 
  10   4   6       98.98       99.63     12.16 o 
  12   4   6       63.77       94.04     16.68 o 
  14   4   6      391.93      391.21     26.32 o 
  16   4   6       18.21       18.37     16.08 o 
  18   4   6      220.19      250.11     25.18 o 
  20   4   6      288.64      277.65     27.10 o 
  22   4   6       78.66       56.19     30.56 o 
  24   4   6        2.79        9.66     22.54 o 
  26   4   6       26.75       -3.05     25.32 o 
  28   4   6       65.44      106.37     29.73 o 
  30   4   6      155.10      153.38     43.03 o 
 -35   5   6        0.85       90.74     63.85 o 
 -33   5   6        3.02      -35.56     35.56 o 
 -31   5   6       98.44       47.96     30.28 o 
 -29   5   6      149.71      126.49     37.89 o 
 -27   5   6       32.84       15.89     24.10 o 
 -25   5   6      128.55      150.75     22.14 o 
 -23   5   6       43.61       40.54     18.25 o 
 -21   5   6      145.18      229.29     24.20 o 
 -19   5   6       99.60       99.19     20.78 o 
 -17   5   6      422.17      397.59     23.78 o 
 -15   5   6      408.50      380.65     22.19 o 
 -13   5   6       36.43       32.10     13.89 o 
 -11   5   6     1701.94     1624.31     37.47 o 
  -9   5   6      545.48      541.00     20.55 o 
  -7   5   6      382.24      348.28     17.88 o 
  -5   5   6       83.81       50.10     11.97 o 
  -3   5   6      395.90      422.72     16.99 o 
  -1   5   6     1458.85     1419.96     40.43 o 
   1   5   6      165.64      144.33     13.80 o 
   3   5   6      388.18      379.19     19.25 o 
   5   5   6     1245.63     1310.64     29.97 o 
   7   5   6       16.16       27.36     12.10 o 
   9   5   6     4220.92     4233.48     54.74 o 
  11   5   6     2433.65     2408.84     74.41 o 
  13   5   6      289.57      345.57     30.30 o 
  15   5   6       28.60       15.42     22.17 o 
  17   5   6        6.71      -21.07     21.07 o 
  19   5   6      214.06      300.00     52.49 o 
  21   5   6       57.26       26.89     29.68 o 
  23   5   6       42.04      -33.18     33.18 o 
  25   5   6       89.20      144.07     52.09 o 
  27   5   6        0.11      -18.08     39.85 o 
 -32   6   6      121.04      129.05     65.20 o 
 -30   6   6       45.46        3.28     36.36 o 
 -28   6   6      130.82       86.06     37.06 o 
 -26   6   6       32.51       -6.10     25.78 o 
 -24   6   6        6.34      -22.29     22.29 o 
 -22   6   6      217.84      167.85     29.09 o 
 -20   6   6      313.50      363.28     34.24 o 
 -18   6   6      109.69      123.86     24.39 o 
 -16   6   6      397.12      409.79     34.40 o 
 -14   6   6        5.95       18.07     16.94 o 
 -12   6   6      928.63      877.76     38.12 o 
 -10   6   6       28.79       34.53     16.59 o 
  -8   6   6      209.43      184.74     20.71 o 
  -6   6   6     1643.52     1569.76     40.53 o 
  -4   6   6      225.26      243.91     22.19 o 
  -2   6   6      743.39      617.20     35.71 o 
   0   6   6      263.60      301.47     20.79 o 
   2   6   6      283.59      317.96     21.94 o 
   4   6   6      130.09      123.24     16.69 o 
   6   6   6       19.04      -17.29     17.29 o 
   8   6   6      306.16      322.30     25.04 o 
  10   6   6        0.62      -14.78     14.78 o 
  12   6   6      969.80      975.81     53.94 o 
  14   6   6       66.70       59.13     26.89 o 
  16   6   6       19.95       40.17     29.63 o 
  18   6   6       47.16      -28.61     28.61 o 
  20   6   6       87.83      121.34     49.07 o 
  22   6   6      183.75      288.79     48.23 o 
  24   6   6        1.16       40.22     40.32 o 
 -29   7   6        8.01      -54.44     54.44 o 
 -27   7   6       93.68       94.40     35.72 o 
 -25   7   6       31.68      -27.89     27.89 o 
 -23   7   6      309.70      352.11     45.82 o 
 -21   7   6      149.60      194.72     33.02 o 
 -19   7   6      301.31      267.12     33.08 o 
 -17   7   6      623.62      591.37     39.11 o 
 -15   7   6        0.42      -24.44     24.44 o 
 -13   7   6      423.30      498.70     37.21 o 
 -11   7   6      249.86      277.52     31.28 o 
  -9   7   6       61.31       35.67     18.65 o 
  -7   7   6      248.33      259.17     25.31 o 
  -5   7   6       62.88       36.80     17.81 o 
  -3   7   6        1.68       24.57     18.30 o 
  -1   7   6      641.95      687.15     31.47 o 
   1   7   6        0.01      -14.78     14.78 o 
   3   7   6      203.55      267.38     22.50 o 
   5   7   6      186.11      188.44     21.54 o 
   7   7   6      134.44      122.02     18.97 o 
   9   7   6     1231.57     1253.64     37.62 o 
  11   7   6        5.09      -19.93     19.93 o 
  13   7   6       15.36       45.71     43.02 o 
  15   7   6        6.60      -28.20     28.20 o 
  17   7   6       25.41      -12.10     32.32 o 
  19   7   6       54.73       14.81     37.25 o 
  21   7   6        1.08      -38.26     38.26 o 
 -24   8   6      299.51      333.54     51.64 o 
 -22   8   6        1.24      -27.81     27.81 o 
 -20   8   6      282.30      348.39     70.92 o 
 -18   8   6       38.57       -2.25     25.71 o 
 -16   8   6       62.86       20.08     26.56 o 
 -14   8   6      229.92      231.81     34.59 o 
 -12   8   6        7.51       32.39     24.83 o 
 -10   8   6      239.71      210.82     50.59 o 
  -8   8   6      142.99      203.18     26.96 o 
  -6   8   6        3.20       -7.40     20.14 o 
  -4   8   6       28.21      -10.17     20.21 o 
  -2   8   6      150.83      135.37     23.55 o 
   0   8   6     1117.90     1141.83     44.34 o 
   2   8   6       59.87      101.92     23.51 o 
   4   8   6       54.87       33.85     21.75 o 
   6   8   6      283.64      358.90     28.71 o 
   8   8   6       68.03       46.34     25.21 o 
  10   8   6       45.00        6.92     37.45 o 
  12   8   6        2.85        6.22     27.11 o 
  14   8   6        7.85      -21.08     27.51 o 
  16   8   6        4.98        6.75     30.08 o 
 -19   9   6        6.54      -60.49     60.49 o 
 -17   9   6       20.00        7.23     33.58 o 
 -15   9   6       14.12      -29.62     29.62 o 
 -13   9   6       35.80       10.99     27.50 o 
 -11   9   6       22.58        1.72     40.63 o 
  -9   9   6      203.13      182.13     34.81 o 
  -7   9   6      496.61      518.74     45.48 o 
  -5   9   6       86.71       57.53     27.08 o 
  -3   9   6       46.34       13.96     25.05 o 
  -1   9   6       27.19      -24.60     24.60 o 
   1   9   6       59.66       40.91     26.71 o 
   3   9   6       64.90        4.12     25.89 o 
   5   9   6      112.07       59.57     27.07 o 
   7   9   6       28.14       23.33     27.34 o 
   9   9   6       71.07       57.13     28.04 o 
  11   9   6      168.41      157.28     45.93 o 
 -39   1   7        1.72      -12.66     82.67 o 
 -37   1   7       62.29      114.22     73.26 o 
 -35   1   7       29.95        6.69     25.93 o 
 -33   1   7      279.78      303.99     28.74 o 
 -31   1   7      298.25      335.98     28.29 o 
 -29   1   7     2623.93     2561.69     54.04 o 
 -27   1   7      933.01      899.56     32.49 o 
 -25   1   7     2576.21     2417.82     78.42 o 
 -23   1   7       14.39       -3.51     14.70 o 
 -21   1   7      712.21      677.53     25.66 o 
 -19   1   7      230.04      257.95     19.32 o 
 -17   1   7      198.47      245.31     14.59 o 
 -15   1   7      497.57      478.26     15.49 o 
 -13   1   7      632.10      695.63     17.25 o 
 -11   1   7     1167.62     1317.16     22.31 o 
  -9   1   7     6337.99     6596.58    148.64 o 
  -7   1   7     1087.53     1314.44     24.26 o 
  -5   1   7      868.94      820.65     15.56 o 
  -3   1   7     2985.67     2878.17     30.51 o 
  -1   1   7    19352.21    19323.58    247.09 o 
   1   1   7     2017.26     1982.19     24.34 o 
   3   1   7        0.50       -5.78      5.78 o 
   5   1   7     3880.03     3954.11     64.81 o 
   7   1   7      568.55      644.95     21.27 o 
   9   1   7       18.20        6.07     11.04 o 
  11   1   7      208.86      181.90     17.89 o 
  13   1   7      446.71      495.13     23.81 o 
  15   1   7      352.00      404.30     27.05 o 
  17   1   7        0.89      -13.80     13.80 o 
  19   1   7        4.18      -14.92     14.92 o 
  21   1   7      404.39      451.36     31.26 o 
  23   1   7      283.03      211.86     26.05 o 
  25   1   7      437.43      481.22     35.37 o 
  27   1   7        0.23      -10.11     22.35 o 
  29   1   7        0.13      -25.90     25.90 o 
  31   1   7       24.37      -27.22     27.22 o 
 -38   2   7        0.09      -28.87     34.13 o 
 -36   2   7      149.75      167.55     39.79 o 
 -34   2   7       13.42       -7.75     19.71 o 
 -32   2   7        6.37       -3.42     19.79 o 
 -30   2   7        6.33       -9.48     22.60 o 
 -28   2   7       64.29       28.61     17.81 o 
 -26   2   7      538.17      520.85     26.74 o 
 -24   2   7     2357.82     2387.23     94.69 o 
 -22   2   7      350.06      345.81     23.87 o 
 -20   2   7      139.49      166.47     15.20 o 
 -18   2   7      233.43      253.39     15.97 o 
 -16   2   7      350.47      317.10     15.11 o 
 -14   2   7      361.74      366.52     15.03 o 
 -12   2   7     2908.32     2984.16     53.81 o 
 -10   2   7       50.23       56.95      7.48 o 
  -8   2   7     6734.56     6905.39    163.84 o 
  -6   2   7    16456.60    16675.25    357.56 o 
  -4   2   7      425.32      408.76     12.95 o 
  -2   2   7      360.02      357.86     12.44 o 
   0   2   7      922.21     1116.80     26.85 o 
   2   2   7      179.89      248.20     11.39 o 
   4   2   7      473.06      548.15     14.89 o 
   6   2   7       21.26        6.97      7.80 o 
   8   2   7      141.17      133.83     12.45 o 
  10   2   7        0.36       -7.56     13.10 o 
  12   2   7        0.48      -11.70     11.70 o 
  14   2   7       84.45       94.48     17.11 o 
  16   2   7     2389.27     2356.59     82.56 o 
  18   2   7      427.53      524.09     28.58 o 
  20   2   7      814.49      665.04     33.06 o 
  22   2   7       97.44       81.91     20.60 o 
  24   2   7      364.17      403.86     36.28 o 
  26   2   7      145.00      136.53     27.55 o 
  28   2   7       58.70       29.90     29.59 o 
  30   2   7        4.84      -22.14     26.33 o 
 -37   3   7        3.69      -26.47     46.04 o 
 -35   3   7       63.41      -18.67     28.30 o 
 -33   3   7       13.75      -21.63     22.14 o 
 -31   3   7       73.06       72.12     22.80 o 
 -29   3   7      569.52      555.19     30.29 o 
 -27   3   7      108.97       77.43     19.29 o 
 -25   3   7     1417.40     1361.39     38.98 o 
 -23   3   7       21.53       -3.38     14.94 o 
 -21   3   7      212.11      207.11     17.03 o 
 -19   3   7      504.05      476.75     19.69 o 
 -17   3   7      507.42      484.53     18.90 o 
 -15   3   7       52.27       60.61     10.86 o 
 -13   3   7        1.50       -1.69      8.75 o 
 -11   3   7      243.62      251.36     12.85 o 
  -9   3   7       12.09       -3.62      7.88 o 
  -7   3   7     8525.61     8828.74     90.34 o 
  -5   3   7        2.95       -4.16      7.24 o 
  -3   3   7     2478.66     2499.80     56.66 o 
  -1   3   7     2840.89     2997.69     35.77 o 
   1   3   7     5989.75     6047.28     82.21 o 
   3   3   7      191.27      223.22     13.68 o 
   5   3   7      323.11      329.85     15.43 o 
   7   3   7        0.11       -8.06      8.06 o 
   9   3   7      984.47      977.02     29.84 o 
  11   3   7        0.12        8.79     13.25 o 
  13   3   7       72.69       30.49     15.98 o 
  15   3   7     1221.88     1173.33     37.35 o 
  17   3   7        1.61      -16.17     16.17 o 
  19   3   7      430.49      437.23     31.53 o 
  21   3   7      878.12      817.57     36.67 o 
  23   3   7       95.92      128.77     24.54 o 
  25   3   7        2.64        3.46     22.58 o 
  27   3   7      244.22      325.41     34.54 o 
  29   3   7       14.40       11.73     30.12 o 
 -36   4   7        1.15      -46.38     46.38 o 
 -34   4   7       67.72       25.38     48.04 o 
 -32   4   7        9.81       29.82     34.21 o 
 -30   4   7        2.28      -23.24     23.24 o 
 -28   4   7      322.53      389.71     43.28 o 
 -26   4   7       91.50       56.25     23.26 o 
 -24   4   7      282.14      344.44     32.24 o 
 -22   4   7     1383.54     1210.59     36.08 o 
 -20   4   7        8.88       -8.99     15.03 o 
 -18   4   7      262.10      281.71     22.09 o 
 -16   4   7     1468.01     1480.36     36.29 o 
 -14   4   7      481.04      498.03     19.23 o 
 -12   4   7      772.45      724.65     23.68 o 
 -10   4   7        0.16       -7.89      7.89 o 
  -8   4   7       26.74       14.38      8.50 o 
  -6   4   7     1162.97     1172.50     26.28 o 
  -4   4   7      526.64      544.06     15.46 o 
  -2   4   7     4254.57     4190.43     50.00 o 
   0   4   7       63.00       55.83     10.40 o 
   2   4   7      774.79      792.09     19.98 o 
   4   4   7     1354.07     1290.69     24.79 o 
   6   4   7      813.13      873.75     21.83 o 
   8   4   7      276.28      314.16     17.24 o 
  10   4   7      286.76      332.61     23.54 o 
  12   4   7     2223.57     2079.12    105.02 o 
  14   4   7        1.66      -14.74     14.74 o 
  16   4   7        5.94      -16.52     16.52 o 
  18   4   7      877.74      921.32     60.01 o 
  20   4   7        0.04      -18.05     18.05 o 
  22   4   7      189.75      199.28     27.97 o 
  24   4   7       35.15       -6.78     24.13 o 
  26   4   7        3.46      -25.32     25.32 o 
  28   4   7        5.18      -29.45     29.45 o 
 -35   5   7        0.01      -23.53     63.18 o 
 -33   5   7        0.49      -28.06     28.06 o 
 -31   5   7        5.88      -25.31     25.31 o 
 -29   5   7       52.34       47.89     27.39 o 
 -27   5   7       51.28       27.22     30.89 o 
 -25   5   7       41.37       34.41     24.19 o 
 -23   5   7      135.99      112.47     37.16 o 
 -21   5   7       40.65        8.24     16.67 o 
 -19   5   7        0.68      -18.17     22.22 o 
 -17   5   7        1.01      -15.72     15.72 o 
 -15   5   7     1126.87     1075.58     34.00 o 
 -13   5   7      152.93      177.43     19.90 o 
 -11   5   7      309.68      316.31     29.30 o 
  -9   5   7      989.33      994.43     29.81 o 
  -7   5   7     1106.47     1063.03     27.63 o 
  -5   5   7      527.01      470.02     18.45 o 
  -3   5   7     2323.25     2283.14     42.58 o 
  -1   5   7        0.02       -7.95      9.99 o 
   1   5   7      193.77      237.44     17.81 o 
   3   5   7      165.24      194.68     17.08 o 
   5   5   7       59.69       64.58     13.17 o 
   7   5   7        3.55       -3.33     11.67 o 
   9   5   7       36.65       17.92     16.51 o 
  11   5   7      115.10      105.66     21.67 o 
  13   5   7       48.74       -4.87     20.07 o 
  15   5   7      479.38      495.13     33.46 o 
  17   5   7      174.40      128.26     28.72 o 
  19   5   7        5.66      -22.35     24.02 o 
  21   5   7      128.88      139.43     79.31 o 
  23   5   7       28.86      -25.57     44.03 o 
  25   5   7        0.07      -47.05     47.05 o 
 -32   6   7      235.83      210.58     39.53 o 
 -30   6   7       24.09      -30.45     30.45 o 
 -28   6   7      496.00      515.28     44.88 o 
 -26   6   7      310.50      379.86     38.41 o 
 -24   6   7        0.02      -21.63     21.63 o 
 -22   6   7      657.30      624.03     32.09 o 
 -20   6   7      394.19      370.11     29.35 o 
 -18   6   7      464.37      449.26     28.21 o 
 -16   6   7      102.15       95.96     19.88 o 
 -14   6   7       34.60       -5.03     19.11 o 
 -12   6   7      201.58      200.40     25.88 o 
 -10   6   7      161.98      163.58     23.41 o 
  -8   6   7      491.06      441.97     25.12 o 
  -6   6   7      295.16      346.81     26.12 o 
  -4   6   7     3461.55     3349.39     57.60 o 
  -2   6   7     1186.05     1133.84     31.62 o 
   0   6   7      146.59      157.27     17.75 o 
   2   6   7     3509.24     3435.60     52.66 o 
   4   6   7       27.01        9.83     19.76 o 
   6   6   7       59.23       49.76     17.72 o 
   8   6   7      273.68      288.58     25.25 o 
  10   6   7       62.59       72.76     28.41 o 
  12   6   7      516.52      496.16     47.89 o 
  14   6   7      509.44      534.26     46.82 o 
  16   6   7       82.08       88.72     34.22 o 
  18   6   7      123.42      109.91     35.78 o 
  20   6   7      129.04      205.62     57.13 o 
  22   6   7        0.37      -33.02     33.02 o 
  24   6   7        3.18      -34.28     60.49 o 
 -29   7   7        1.59      -49.74     49.74 o 
 -27   7   7        5.55       31.93     50.75 o 
 -25   7   7        6.68      -24.59     24.59 o 
 -23   7   7      211.23      196.32     33.23 o 
 -21   7   7        5.62       -3.92     33.03 o 
 -19   7   7      518.72      614.30     45.23 o 
 -17   7   7      159.12      171.06     33.03 o 
 -15   7   7      665.21      660.93     39.41 o 
 -13   7   7      212.74      222.17     30.49 o 
 -11   7   7      234.71      285.48     31.26 o 
  -9   7   7      230.96      327.33     47.53 o 
  -7   7   7     1473.68     1411.09     43.03 o 
  -5   7   7      191.59      224.31     25.27 o 
  -3   7   7       99.00       76.18     20.05 o 
  -1   7   7       49.60       38.00     19.40 o 
   1   7   7      324.23      324.46     24.97 o 
   3   7   7       59.88       46.91     22.40 o 
   5   7   7      245.21      302.00     24.91 o 
   7   7   7       19.45        8.04     17.46 o 
   9   7   7      108.35       65.15     25.82 o 
  11   7   7      417.28      536.37     73.26 o 
  13   7   7      134.11      201.70     39.58 o 
  15   7   7      225.29      293.37     54.78 o 
  17   7   7       12.56        8.72     36.51 o 
  19   7   7       58.21      -18.87     35.53 o 
 -24   8   7       92.15       60.62     33.34 o 
 -22   8   7       75.51       38.01     31.81 o 
 -20   8   7        3.01        6.15     29.13 o 
 -18   8   7       13.12      -29.85     33.36 o 
 -16   8   7       16.92        6.41     26.79 o 
 -14   8   7       38.49       12.69     28.93 o 
 -12   8   7        0.40        3.75     24.84 o 
 -10   8   7      430.84      487.44     43.06 o 
  -8   8   7      648.07      664.98     43.06 o 
  -6   8   7       45.28       23.68     22.73 o 
  -4   8   7      826.13      777.60     37.06 o 
  -2   8   7      454.38      532.19     36.09 o 
   0   8   7        6.13      -21.15     21.15 o 
   2   8   7       27.84        7.52     31.53 o 
   4   8   7       66.42       41.63     20.81 o 
   6   8   7      409.04      464.04     31.07 o 
   8   8   7       24.42       11.94     22.38 o 
  10   8   7       47.72       18.58     29.64 o 
  12   8   7       54.09       42.41     30.79 o 
  14   8   7       61.12       53.55     33.99 o 
 -17   9   7        2.98       23.53     61.84 o 
 -15   9   7       90.82      129.94     35.55 o 
 -13   9   7        7.12      -30.64     30.64 o 
 -11   9   7      320.66      312.20     40.46 o 
  -9   9   7      705.33      685.48     45.35 o 
  -7   9   7      133.71      142.77     38.40 o 
  -5   9   7      397.48      381.94     43.54 o 
  -3   9   7       83.00       22.47     27.55 o 
  -1   9   7        2.84       -6.02     24.80 o 
   1   9   7       15.32      -23.50     25.32 o 
   3   9   7       19.05       25.66     26.54 o 
   5   9   7      144.18      262.07     59.94 o 
   7   9   7      187.36      162.72     37.40 o 
   9   9   7       58.70       22.88     45.03 o 
 -40   0   8        1.09      -26.89     50.41 o 
 -38   0   8        6.31       43.02     55.79 o 
 -36   0   8      257.09      303.11     47.75 o 
 -34   0   8      216.28      153.15     66.54 o 
 -32   0   8       93.14      161.92     34.93 o 
 -30   0   8      237.37      253.46     40.67 o 
 -28   0   8       33.42      -21.83     31.93 o 
 -26   0   8       55.70       45.16     27.22 o 
 -24   0   8      450.64      438.20     52.09 o 
 -22   0   8      744.92      706.49     38.42 o 
 -20   0   8       12.32       19.26     18.04 o 
 -18   0   8      455.33      504.03     34.62 o 
 -16   0   8     8410.58     8872.37    159.30 o 
 -14   0   8    12678.15    12545.74    233.57 o 
 -12   0   8     3346.12     3370.84    168.71 o 
 -10   0   8    10243.92    10431.34    157.10 o 
  -8   0   8     1389.91     1397.89     36.08 o 
  -6   0   8      822.26      894.38     23.45 o 
  -4   0   8    23314.87    23989.30    292.23 o 
  -2   0   8      873.03      807.27     26.77 o 
   0   0   8     1996.44     1954.94     35.37 o 
   2   0   8     6417.11     6606.70    112.61 o 
   4   0   8     2887.02     2730.51     40.79 o 
   6   0   8      914.12      925.26     38.46 o 
   8   0   8        6.71       33.71     17.59 o 
  10   0   8     4957.21     4915.22     90.54 o 
  12   0   8     2976.58     2907.84     73.19 o 
  14   0   8     3956.65     4011.35     89.11 o 
  16   0   8     1847.10     1869.01    137.12 o 
  18   0   8     2291.88     2372.40     75.33 o 
  20   0   8        2.60        0.58     24.79 o 
  22   0   8      516.24      512.10     46.32 o 
  24   0   8      290.77      312.32     43.13 o 
  26   0   8      331.29      441.67     52.99 o 
  28   0   8        6.36      -38.31     38.31 o 
  30   0   8       18.54      -18.82     57.80 o 
 -39   1   8        0.08      -35.06     35.78 o 
 -37   1   8        0.88      -29.66     29.66 o 
 -35   1   8       49.45       21.70     23.09 o 
 -33   1   8      117.32       72.97     22.93 o 
 -31   1   8       59.16       45.04     22.12 o 
 -29   1   8       28.05       24.94     30.27 o 
 -27   1   8      529.03      542.16     27.59 o 
 -25   1   8      748.64      755.81     29.89 o 
 -23   1   8       42.68       59.43     15.53 o 
 -21   1   8       23.78        1.01     14.55 o 
 -19   1   8       73.84       60.96     13.98 o 
 -17   1   8      521.78      513.52     21.56 o 
 -15   1   8        0.41       -4.73      7.93 o 
 -13   1   8      153.82      215.13     16.12 o 
 -11   1   8     1012.09      978.90     26.79 o 
  -9   1   8       78.96       78.97      9.17 o 
  -7   1   8     1097.07     1272.85     45.03 o 
  -5   1   8        3.47       -5.80      5.80 o 
  -3   1   8     3933.88     3962.37     56.34 o 
  -1   1   8        5.66       -7.56      7.56 o 
   1   1   8      189.88      236.18     11.87 o 
   3   1   8      312.09      267.33     11.55 o 
   5   1   8      176.05      186.15     10.93 o 
   7   1   8     3043.39     3098.41     48.05 o 
   9   1   8        0.14       -5.68     11.73 o 
  11   1   8      188.71      221.44     24.74 o 
  13   1   8      564.45      589.65     26.84 o 
  15   1   8     3104.74     3068.81     57.20 o 
  17   1   8      367.64      381.36     28.61 o 
  19   1   8        1.25      -15.62     15.62 o 
  21   1   8      144.85      107.72     22.70 o 
  23   1   8      146.62      140.59     25.88 o 
  25   1   8       10.23      -18.65     20.30 o 
  27   1   8       50.22       19.74     24.56 o 
  29   1   8        0.46      -17.14     27.04 o 
 -38   2   8        1.79      -36.49     36.49 o 
 -36   2   8      307.98      445.95     53.46 o 
 -34   2   8       44.48       40.41     24.16 o 
 -32   2   8       82.11       98.71     35.31 o 
 -30   2   8        4.51       -6.51     18.49 o 
 -28   2   8        0.33       -9.48     16.59 o 
 -26   2   8       12.97      -10.88     16.11 o 
 -24   2   8        2.27      -12.99     12.99 o 
 -22   2   8      555.11      568.10     25.32 o 
 -20   2   8     1045.06      971.60     30.13 o 
 -18   2   8      288.40      332.55     20.30 o 
 -16   2   8     1367.67     1470.08     40.86 o 
 -14   2   8     8653.94     8344.37    201.28 o 
 -12   2   8     7509.30     7306.11    157.37 o 
 -10   2   8     8441.50     8593.56    153.96 o 
  -8   2   8     2937.99     2956.61     58.19 o 
  -6   2   8     5955.36     5929.60     94.44 o 
  -4   2   8     1394.95     1425.74     31.28 o 
  -2   2   8       31.73       31.35      7.92 o 
   0   2   8     2760.29     2605.95     37.12 o 
   2   2   8        8.83       11.37      7.93 o 
   4   2   8     3666.22     3801.59     48.23 o 
   6   2   8       29.23       47.68     10.81 o 
   8   2   8     1095.89     1093.69     31.12 o 
  10   2   8     2857.98     2653.83     48.43 o 
  12   2   8      856.75      785.23     29.87 o 
  14   2   8     9582.99     9298.95    159.20 o 
  16   2   8        0.59      -15.01     20.23 o 
  18   2   8      550.48      546.59     30.15 o 
  20   2   8      124.96       73.16     21.12 o 
  22   2   8       31.20       -1.10     20.97 o 
  24   2   8      100.85      115.06     26.94 o 
  26   2   8        2.52      -21.98     21.98 o 
  28   2   8        4.80      -25.52     25.52 o 
 -37   3   8       64.21      101.66     43.69 o 
 -35   3   8        0.00      -24.74     24.74 o 
 -33   3   8      542.06      532.75     34.84 o 
 -31   3   8      384.05      478.88     35.21 o 
 -29   3   8      367.53      369.59     29.86 o 
 -27   3   8      460.92      505.65     28.97 o 
 -25   3   8      876.07      792.28     31.82 o 
 -23   3   8      415.14      408.89     25.38 o 
 -21   3   8       41.55       49.12     15.36 o 
 -19   3   8      237.25      274.26     18.07 o 
 -17   3   8     1574.43     1515.89     33.92 o 
 -15   3   8      596.43      543.03     19.84 o 
 -13   3   8      459.06      405.59     17.25 o 
 -11   3   8        0.91       -4.50      9.52 o 
  -9   3   8     5916.33     5733.91     77.35 o 
  -7   3   8      589.34      534.99     16.26 o 
  -5   3   8      276.05      295.94     13.16 o 
  -3   3   8     5125.02     4945.18     49.32 o 
  -1   3   8      458.11      448.67     16.85 o 
   1   3   8       51.37       59.14     11.23 o 
   3   3   8     1441.60     1395.39     25.04 o 
   5   3   8     1514.99     1541.32     26.48 o 
   7   3   8     1430.30     1451.39     36.58 o 
   9   3   8       79.71       66.44     16.13 o 
  11   3   8     1155.75     1138.07     45.79 o 
  13   3   8     1889.38     1924.53     45.31 o 
  15   3   8      354.50      406.82     29.41 o 
  17   3   8      741.77      707.87     32.84 o 
  19   3   8        8.04      -18.97     18.97 o 
  21   3   8        1.87      -19.42     19.42 o 
  23   3   8      245.83      223.97     29.29 o 
  25   3   8      111.61       82.82     31.24 o 
  27   3   8        5.91      -35.30     35.30 o 
 -36   4   8      162.84      170.72     52.76 o 
 -34   4   8        0.16       -2.99     29.26 o 
 -32   4   8        0.91      -25.98     25.98 o 
 -30   4   8        1.39      -25.72     25.72 o 
 -28   4   8       99.15      127.64     26.88 o 
 -26   4   8        3.82      -18.39     22.22 o 
 -24   4   8      218.45      209.53     28.01 o 
 -22   4   8        1.43      -12.05     23.62 o 
 -20   4   8       70.47       76.13     17.64 o 
 -18   4   8       17.16       -1.01     14.78 o 
 -16   4   8       81.60       65.26     16.08 o 
 -14   4   8      620.26      594.06     24.99 o 
 -12   4   8      806.13      880.41     28.46 o 
 -10   4   8       18.68        4.78     12.13 o 
  -8   4   8     2144.29     2153.88     28.07 o 
  -6   4   8     1408.69     1352.04     22.98 o 
  -4   4   8      862.19      825.42     21.49 o 
  -2   4   8      444.86      424.59     16.15 o 
   0   4   8      969.75      977.57     30.30 o 
   2   4   8        0.50       -9.08      9.08 o 
   4   4   8       23.44       34.01     10.33 o 
   6   4   8      877.10      873.09     22.58 o 
   8   4   8     1727.84     1593.54     48.51 o 
  10   4   8     1140.42     1191.85     35.25 o 
  12   4   8      349.97      373.24     29.30 o 
  14   4   8     1986.33     1822.96     60.22 o 
  16   4   8        9.35       -5.94     17.88 o 
  18   4   8      184.25      146.48     24.63 o 
  20   4   8      163.62      173.77     26.96 o 
  22   4   8        1.68      -18.68     26.35 o 
  24   4   8       59.27       36.40     27.15 o 
  26   4   8      109.41      100.40     40.26 o 
 -35   5   8       92.74      123.98     37.61 o 
 -33   5   8        5.98      -30.13     30.13 o 
 -31   5   8        0.79        6.30     29.09 o 
 -29   5   8      154.14      183.42     41.49 o 
 -27   5   8        8.26       10.26     24.42 o 
 -25   5   8       51.94       56.25     24.75 o 
 -23   5   8       10.53      -22.23     22.23 o 
 -21   5   8       14.40      -16.81     16.81 o 
 -19   5   8       58.11       17.63     16.52 o 
 -17   5   8      291.01      341.57     25.36 o 
 -15   5   8      379.85      414.83     24.91 o 
 -13   5   8     1656.31     1580.62     39.69 o 
 -11   5   8     1484.90     1359.08     38.90 o 
  -9   5   8     2238.86     2207.42     44.97 o 
  -7   5   8    10794.25     9958.42    156.42 o 
  -5   5   8      610.89      562.08     20.06 o 
  -3   5   8       15.77      -10.07     10.07 o 
  -1   5   8      337.38      337.97     19.84 o 
   1   5   8       58.66       53.58     13.15 o 
   3   5   8      329.11      368.74     21.02 o 
   5   5   8       25.23       25.73     12.98 o 
   7   5   8      235.99      326.11     39.87 o 
   9   5   8      211.37      173.77     26.22 o 
  11   5   8      113.06      123.31     25.49 o 
  13   5   8      622.31      714.51     40.09 o 
  15   5   8      241.83      355.69     35.28 o 
  17   5   8      716.22      861.64     44.54 o 
  19   5   8      189.31      204.38     42.95 o 
  21   5   8      529.57      673.89     50.49 o 
  23   5   8      137.11      178.54     46.04 o 
 -32   6   8      165.22      194.45     49.54 o 
 -30   6   8        8.88      -18.16     49.27 o 
 -28   6   8       12.27      -27.81     27.90 o 
 -26   6   8        1.03      -23.61     23.61 o 
 -24   6   8        4.58       29.08     24.22 o 
 -22   6   8       77.08       92.76     21.81 o 
 -20   6   8       16.42      -13.38     18.21 o 
 -18   6   8       27.88       26.97     18.97 o 
 -16   6   8       74.99       58.23     19.63 o 
 -14   6   8        0.37      -14.38     15.66 o 
 -12   6   8      112.07      108.27     19.97 o 
 -10   6   8     1372.90     1236.28     44.47 o 
  -8   6   8     3512.90     3473.34     94.82 o 
  -6   6   8       64.13       35.46     16.97 o 
  -4   6   8      920.20      853.02     28.87 o 
  -2   6   8       10.37      -16.29     16.29 o 
   0   6   8       48.48       49.52     15.54 o 
   2   6   8       57.85       59.11     16.67 o 
   4   6   8       68.47       70.74     17.85 o 
   6   6   8      130.38       92.99     19.26 o 
   8   6   8        4.29      -22.75     22.75 o 
  10   6   8       30.12        4.26     27.93 o 
  12   6   8       78.07       45.03     30.79 o 
  14   6   8        2.14      -27.94     27.94 o 
  16   6   8        6.96      -14.29     29.46 o 
  18   6   8       62.28       27.88     32.70 o 
  20   6   8      269.36      266.31     48.84 o 
  22   6   8        3.82       63.18     64.53 o 
 -29   7   8      108.92       92.60     46.51 o 
 -27   7   8      155.77      140.98     47.02 o 
 -25   7   8       18.17      -35.02     35.02 o 
 -23   7   8        0.31      -24.79     24.79 o 
 -21   7   8        6.57      -24.16     24.16 o 
 -19   7   8      223.28      142.70     38.18 o 
 -17   7   8      174.03      178.25     31.00 o 
 -15   7   8      204.05      241.13     32.02 o 
 -13   7   8      755.49      670.30     38.76 o 
 -11   7   8      161.52       92.83     26.16 o 
  -9   7   8      652.42      657.62     38.06 o 
  -7   7   8     2662.90     2510.20     66.17 o 
  -5   7   8       31.13       -2.91     18.90 o 
  -3   7   8       89.24      126.16     23.51 o 
  -1   7   8      357.13      382.96     26.90 o 
   1   7   8      887.57      919.51     34.75 o 
   3   7   8        1.26      -16.58     16.58 o 
   5   7   8       15.10      -18.66     18.66 o 
   7   7   8      780.12      780.60     36.64 o 
   9   7   8      254.16      289.70     60.49 o 
  11   7   8      130.07      144.10     38.46 o 
  13   7   8       33.11       74.17     33.91 o 
  15   7   8       21.54       -7.90     30.65 o 
  17   7   8       95.26      115.83     38.76 o 
 -22   8   8        0.91      -27.12     27.12 o 
 -20   8   8      107.10      117.42     32.99 o 
 -18   8   8        0.08       -1.88     29.27 o 
 -16   8   8      186.38      196.89     36.43 o 
 -14   8   8        3.56      -25.59     25.59 o 
 -12   8   8        0.51      -10.78     25.40 o 
 -10   8   8      211.64      191.72     34.03 o 
  -8   8   8       32.93        9.74     24.93 o 
  -6   8   8      483.88      549.28     43.15 o 
  -4   8   8      316.25      344.61     38.50 o 
  -2   8   8      157.31      174.86     27.11 o 
   0   8   8      585.94      615.61     36.68 o 
   2   8   8       30.09       29.37     20.07 o 
   4   8   8      102.32      106.05     23.47 o 
   6   8   8       16.19      -20.06     24.34 o 
   8   8   8      399.06      396.55     40.29 o 
  10   8   8      143.50      145.31     34.25 o 
  12   8   8       33.25       -1.78     38.55 o 
  14   8   8        0.25      -33.24     33.24 o 
 -15   9   8       15.87      -20.16     47.05 o 
 -13   9   8       78.04      136.85     36.79 o 
 -11   9   8        0.35      -31.82     31.82 o 
  -9   9   8       55.63       42.64     32.54 o 
  -7   9   8       26.13      -28.27     28.27 o 
  -5   9   8        0.44      -20.86     30.77 o 
  -3   9   8       24.46       52.95     32.65 o 
  -1   9   8        0.46      -25.22     25.22 o 
   1   9   8       15.91      -10.43     27.10 o 
   3   9   8       44.67       39.49     57.34 o 
   5   9   8        0.01      -42.44     42.44 o 
 -39   1   9       10.11      -18.09     37.73 o 
 -37   1   9        5.61      -23.90     23.90 o 
 -35   1   9       57.46       50.93     24.40 o 
 -33   1   9      443.39      520.96     33.77 o 
 -31   1   9        2.82      -18.47     18.47 o 
 -29   1   9      408.16      448.82     31.48 o 
 -27   1   9        2.98       -6.22     19.21 o 
 -25   1   9      387.52      435.18     27.62 o 
 -23   1   9       71.54       92.74     17.62 o 
 -21   1   9      197.35      254.74     21.73 o 
 -19   1   9        1.78       -3.34     12.85 o 
 -17   1   9      280.62      254.72     19.90 o 
 -15   1   9      265.90      339.37     21.14 o 
 -13   1   9       28.56       48.53      9.67 o 
 -11   1   9     1436.01     1377.52     25.31 o 
  -9   1   9      172.11      231.43     11.54 o 
  -7   1   9      142.23      164.49     10.94 o 
  -5   1   9     3376.79     3406.07     75.12 o 
  -3   1   9      713.92      735.46     17.64 o 
  -1   1   9      289.92      472.01     14.48 o 
   1   1   9      177.26      202.30     12.44 o 
   3   1   9      592.02      539.42     15.64 o 
   5   1   9       41.48        6.98     11.01 o 
   7   1   9       18.16        6.58     12.34 o 
   9   1   9     3875.33     3773.84     57.72 o 
  11   1   9       35.25       25.78     15.11 o 
  13   1   9      181.99      186.17     22.27 o 
  15   1   9     3620.00     3595.05     68.59 o 
  17   1   9      118.35      134.44     23.11 o 
  19   1   9      235.03      268.66     27.49 o 
  21   1   9       74.37       80.01     23.42 o 
  23   1   9       19.09       13.77     23.35 o 
  25   1   9       46.79        0.90     24.24 o 
  27   1   9      139.24      194.27     45.89 o 
 -38   2   9       15.87        5.07     32.58 o 
 -36   2   9       87.32       61.50     29.01 o 
 -34   2   9      122.96       97.87     36.77 o 
 -32   2   9        0.13        4.27     20.39 o 
 -30   2   9       42.69       -2.29     23.56 o 
 -28   2   9       70.55       46.68     18.88 o 
 -26   2   9        0.39      -16.20     16.20 o 
 -24   2   9      251.27      300.35     24.79 o 
 -22   2   9        0.26      -15.23     15.23 o 
 -20   2   9       57.82       37.43     22.22 o 
 -18   2   9      540.37      482.24     25.42 o 
 -16   2   9      813.69      765.76     29.40 o 
 -14   2   9     1231.66     1232.08     26.76 o 
 -12   2   9    14904.29    14646.61    300.40 o 
 -10   2   9      264.04      293.32     16.72 o 
  -8   2   9      370.41      337.53     13.52 o 
  -6   2   9     4650.02     4556.52    106.20 o 
  -4   2   9      544.96      516.25     15.88 o 
  -2   2   9       17.02        2.96      7.86 o 
   0   2   9      157.44      173.03     12.51 o 
   2   2   9      461.89      438.84     15.47 o 
   4   2   9       18.36        3.09     10.00 o 
   6   2   9      217.25      245.13     19.34 o 
   8   2   9       24.59        3.87     15.28 o 
  10   2   9     1289.34     1260.14     36.37 o 
  12   2   9      303.89      330.51     26.05 o 
  14   2   9       16.75       -9.57     15.73 o 
  16   2   9     2493.76     2606.17     56.77 o 
  18   2   9        1.94       -7.64     18.22 o 
  20   2   9       10.88      -19.37     19.37 o 
  22   2   9       22.66       -3.15     25.67 o 
  24   2   9       21.14      -27.68     27.68 o 
  26   2   9      135.43      165.87     33.14 o 
 -37   3   9        3.61      -17.50     39.29 o 
 -35   3   9       60.15       37.16     26.17 o 
 -33   3   9        0.55      -22.15     22.15 o 
 -31   3   9       52.75       37.27     23.28 o 
 -29   3   9        3.43      -18.00     18.00 o 
 -27   3   9        0.48       -2.65     17.29 o 
 -25   3   9       98.61       45.58     19.99 o 
 -23   3   9      239.37      216.66     22.44 o 
 -21   3   9      148.62      170.98     20.64 o 
 -19   3   9        2.21       -8.54     12.64 o 
 -17   3   9      126.60      152.17     15.31 o 
 -15   3   9      682.15      706.20     22.49 o 
 -13   3   9      243.08      244.73     16.73 o 
 -11   3   9     2285.68     2322.45     51.30 o 
  -9   3   9      336.88      323.89     16.62 o 
  -7   3   9      451.65      448.59     15.98 o 
  -5   3   9      117.61      137.93     20.04 o 
  -3   3   9      220.87      248.66     14.66 o 
  -1   3   9        7.56        2.21      9.67 o 
   1   3   9      924.79      902.00     21.18 o 
   3   3   9      602.21      639.50     18.77 o 
   5   3   9       54.09       43.30     15.31 o 
   7   3   9     1621.77     1581.00     39.09 o 
   9   3   9      292.05      366.76     26.48 o 
  11   3   9      299.73      317.77     24.72 o 
  13   3   9        0.94      -15.83     15.83 o 
  15   3   9        5.99      -16.68     16.68 o 
  17   3   9      205.71      174.13     36.28 o 
  19   3   9       26.78       -0.28     20.85 o 
  21   3   9       20.62      -23.30     23.30 o 
  23   3   9       43.14       10.09     31.72 o 
  25   3   9        2.55      -17.88     27.75 o 
  27   3   9        4.28      -43.73     43.73 o 
 -36   4   9       14.10       22.41     34.24 o 
 -34   4   9        2.42      -31.86     31.86 o 
 -32   4   9       72.74       17.85     29.04 o 
 -30   4   9       76.13       -0.50     25.49 o 
 -28   4   9        3.89        3.88     22.35 o 
 -26   4   9      145.29      215.93     30.46 o 
 -24   4   9       47.07       49.00     20.55 o 
 -22   4   9        7.16      -16.55     16.55 o 
 -20   4   9      136.10      151.63     26.05 o 
 -18   4   9     1184.50     1183.37     35.30 o 
 -16   4   9      146.79      205.61     20.77 o 
 -14   4   9     1183.91     1112.78     32.76 o 
 -12   4   9     1034.10      953.51     30.60 o 
 -10   4   9        3.89        7.87     12.79 o 
  -8   4   9       14.68        0.47     11.80 o 
  -6   4   9      904.50      883.37     20.25 o 
  -4   4   9     2913.64     2824.64     40.13 o 
  -2   4   9      852.23      807.58     27.50 o 
   0   4   9      124.49      104.54     13.13 o 
   2   4   9     2351.85     2236.39     40.30 o 
   4   4   9        0.81       -5.57     10.22 o 
   6   4   9     2431.15     2345.31     47.01 o 
   8   4   9      177.18      176.05     22.33 o 
  10   4   9       55.91       62.29     18.77 o 
  12   4   9      415.05      418.20     28.82 o 
  14   4   9       33.05        8.48     19.62 o 
  16   4   9       26.14       24.77     20.25 o 
  18   4   9      193.28      220.29     28.36 o 
  20   4   9        0.22      -22.18     22.18 o 
  22   4   9      150.63      112.70     31.24 o 
  24   4   9       10.93      -27.23     28.48 o 
 -33   5   9        4.64      -54.35     58.48 o 
 -31   5   9      125.01       61.09     30.29 o 
 -29   5   9      104.21      108.53     29.04 o 
 -27   5   9        2.36        3.42     34.52 o 
 -25   5   9        2.29      -21.46     21.46 o 
 -23   5   9      288.99      311.98     32.15 o 
 -21   5   9        8.67       19.59     20.42 o 
 -19   5   9       36.48       68.38     18.35 o 
 -17   5   9        2.43      -16.16     17.56 o 
 -15   5   9        7.31       11.16     15.41 o 
 -13   5   9       43.57       16.23     15.04 o 
 -11   5   9       23.78       -6.05     17.94 o 
  -9   5   9      534.68      498.45     25.36 o 
  -7   5   9      769.65      747.60     29.49 o 
  -5   5   9     1035.85     1005.05     26.02 o 
  -3   5   9      248.07      262.82     18.12 o 
  -1   5   9      186.40      268.51     19.59 o 
   1   5   9       74.37       57.76     14.81 o 
   3   5   9        0.97      -12.80     12.80 o 
   5   5   9      229.84      181.84     21.99 o 
   7   5   9       91.79       56.69     20.61 o 
   9   5   9      391.42      478.86     34.50 o 
  11   5   9        0.19      -20.16     20.16 o 
  13   5   9        6.19      -20.84     20.84 o 
  15   5   9       59.53       69.46     27.56 o 
  17   5   9       43.62      100.40     27.90 o 
  19   5   9        7.29      -14.52     26.04 o 
  21   5   9       44.90       15.63     31.68 o 
 -32   6   9       95.46       48.95     43.81 o 
 -30   6   9      144.73       72.78     41.94 o 
 -28   6   9       32.22        7.78     28.60 o 
 -26   6   9       17.59      -19.80     26.70 o 
 -24   6   9        5.19       15.72     25.78 o 
 -22   6   9       96.73       87.95     26.74 o 
 -20   6   9      271.09      333.38     28.82 o 
 -18   6   9      208.70      248.04     26.13 o 
 -16   6   9       48.97       38.06     31.34 o 
 -14   6   9       29.20       30.87     18.31 o 
 -12   6   9       46.16       29.78     18.13 o 
 -10   6   9       43.73        9.08     17.42 o 
  -8   6   9       48.39       32.68     18.50 o 
  -6   6   9      440.58      458.88     33.03 o 
  -4   6   9       83.53      102.47     17.72 o 
  -2   6   9     1147.69     1142.80     33.62 o 
   0   6   9       94.02      127.83     17.62 o 
   2   6   9     1108.58     1103.48     66.65 o 
   4   6   9       62.63       27.79     26.10 o 
   6   6   9     1798.14     1720.73     68.44 o 
   8   6   9      874.46      897.63     86.04 o 
  10   6   9       73.42       20.06     30.02 o 
  12   6   9      870.94      901.87     81.33 o 
  14   6   9        0.82      -27.99     27.99 o 
  16   6   9        0.88      -21.89     49.74 o 
  18   6   9      196.41      248.24     49.40 o 
 -27   7   9        3.00      -36.99     36.99 o 
 -25   7   9       39.09       42.92     43.35 o 
 -23   7   9        5.38      -30.92     34.06 o 
 -21   7   9      148.53       87.61     28.17 o 
 -19   7   9       90.49       97.38     36.46 o 
 -17   7   9       93.52       81.99     35.08 o 
 -15   7   9      260.37      330.81     36.99 o 
 -13   7   9        3.08       19.87     24.29 o 
 -11   7   9      111.97       94.27     38.62 o 
  -9   7   9        7.40      -20.89     20.89 o 
  -7   7   9       35.32       20.72     23.25 o 
  -5   7   9      101.04       56.28     24.93 o 
  -3   7   9        8.24      -21.93     21.93 o 
  -1   7   9      296.27      381.59     27.40 o 
   1   7   9      151.85      149.17     21.78 o 
   3   7   9      352.32      392.45     31.57 o 
   5   7   9      198.69      191.91     27.14 o 
   7   7   9        1.54       -4.71     39.66 o 
   9   7   9      371.85      380.97     47.72 o 
  11   7   9      157.05      249.45     85.03 o 
  13   7   9      233.27      327.82     50.38 o 
  15   7   9        7.31      -33.92     33.92 o 
 -20   8   9       92.66       72.64     29.58 o 
 -18   8   9        5.07      -21.25     28.81 o 
 -16   8   9      107.86      113.37     32.65 o 
 -14   8   9       44.47      -15.08     27.41 o 
 -12   8   9      129.93      125.01     30.86 o 
 -10   8   9      228.72      224.52     39.77 o 
  -8   8   9       44.60       30.53     28.29 o 
  -6   8   9       20.03      -34.93     34.93 o 
  -4   8   9       52.21       23.37     28.96 o 
  -2   8   9        0.91        5.09     31.76 o 
   0   8   9       80.43       93.13     26.24 o 
   2   8   9        8.97       -9.75     21.56 o 
   4   8   9       62.14        1.96     25.76 o 
   6   8   9      340.04      329.36     56.40 o 
   8   8   9      175.84      202.58     35.97 o 
  10   8   9       18.92       31.63     32.87 o 
 -13   9   9       18.03      -17.48     59.15 o 
 -11   9   9      375.36      405.05     47.01 o 
  -9   9   9      510.56      568.50     52.65 o 
  -7   9   9       59.29       17.04     35.48 o 
  -5   9   9       74.68       43.33     34.40 o 
  -3   9   9        0.16      -31.56     31.56 o 
  -1   9   9      363.33      503.62     48.73 o 
   1   9   9        0.01       24.89     41.32 o 
 -38   0  10       44.28       43.91     38.49 o 
 -36   0  10        1.95      -33.27     33.27 o 
 -34   0  10       35.17      -30.88     30.88 o 
 -32   0  10     1374.96     1368.44    136.11 o 
 -30   0  10      546.43      509.33     41.75 o 
 -28   0  10       78.31       57.86     28.89 o 
 -26   0  10        6.16      -15.73     23.23 o 
 -24   0  10      232.06      195.16     31.33 o 
 -22   0  10      272.37      317.74     35.77 o 
 -20   0  10     1365.81     1507.79     61.50 o 
 -18   0  10      433.23      391.63     30.18 o 
 -16   0  10        3.54       -6.16     31.25 o 
 -14   0  10       41.96       11.70     18.04 o 
 -12   0  10      213.02      238.56     28.57 o 
 -10   0  10      618.64      611.40     21.58 o 
  -8   0  10     1290.49     1400.97     32.17 o 
  -6   0  10     2258.86     2028.92     39.27 o 
  -4   0  10      833.89      787.31     26.28 o 
  -2   0  10     9429.59     9449.40     85.74 o 
   0   0  10        5.64       -5.54     11.93 o 
   2   0  10      223.39      229.66     18.96 o 
   4   0  10     1407.05     1356.86     47.20 o 
   6   0  10     1630.83     1662.58     55.08 o 
   8   0  10     3129.10     2932.68     74.37 o 
  10   0  10       55.90       45.24     39.99 o 
  12   0  10     4699.44     4384.51     97.43 o 
  14   0  10      140.48      194.10     33.70 o 
  16   0  10     1275.18     1284.57     63.18 o 
  18   0  10      477.27      503.70     41.59 o 
  20   0  10        0.02      -21.77     27.46 o 
  22   0  10        0.08      -34.28     34.28 o 
  24   0  10      132.92       93.56     42.57 o 
  26   0  10      262.95      402.86    120.65 o 
 -39   1  10       15.95      -12.46     34.93 o 
 -37   1  10       11.15       -2.10     25.10 o 
 -35   1  10       32.75       57.30     24.73 o 
 -33   1  10        3.51       10.08     31.93 o 
 -31   1  10        3.11      -18.19     18.19 o 
 -29   1  10       80.90       41.67     21.25 o 
 -27   1  10       11.68       15.92     16.44 o 
 -25   1  10       34.41        6.51     16.27 o 
 -23   1  10       52.19       16.32     15.54 o 
 -21   1  10      207.95      303.48     27.16 o 
 -19   1  10       53.11       44.67     14.74 o 
 -17   1  10      134.13      147.94     18.32 o 
 -15   1  10      558.56      565.33     23.75 o 
 -13   1  10      149.27      195.48     18.35 o 
 -11   1  10     1744.11     1796.15     30.43 o 
  -9   1  10      229.02      245.10     15.76 o 
  -7   1  10      351.52      356.42     13.93 o 
  -5   1  10       21.45       10.91      8.25 o 
  -3   1  10      519.06      577.86     16.92 o 
  -1   1  10      705.85      667.55     17.93 o 
   1   1  10       65.47       43.60      9.21 o 
   3   1  10        1.03      -11.44     11.44 o 
   5   1  10      303.71      328.35     21.98 o 
   7   1  10     3219.16     3211.58     54.36 o 
   9   1  10      260.34      290.04     22.59 o 
  11   1  10      505.88      520.46     27.35 o 
  13   1  10      198.84      219.15     24.76 o 
  15   1  10       78.63       63.94     20.74 o 
  17   1  10       51.03       50.72     20.99 o 
  19   1  10      135.99       87.72     24.50 o 
  21   1  10        0.87      -20.33     21.09 o 
  23   1  10      100.63       80.43     27.27 o 
  25   1  10        6.55      -11.77     26.97 o 
 -38   2  10        2.91      -57.19     57.19 o 
 -36   2  10        3.86      -26.58     26.58 o 
 -34   2  10        3.48      -10.15     22.96 o 
 -32   2  10     1201.81     1131.44     46.18 o 
 -30   2  10       64.82       65.59     22.29 o 
 -28   2  10      369.98      476.92     33.26 o 
 -26   2  10       88.59      105.00     23.23 o 
 -24   2  10      286.89      295.97     25.98 o 
 -22   2  10      147.78      180.05     21.68 o 
 -20   2  10      354.71      379.02     23.12 o 
 -18   2  10      284.88      352.80     23.73 o 
 -16   2  10      156.13      191.66     18.97 o 
 -14   2  10        0.50       13.13     12.32 o 
 -12   2  10     2314.19     2193.64     55.28 o 
 -10   2  10     4920.92     4862.99    102.84 o 
  -8   2  10       57.85       61.39     12.12 o 
  -6   2  10     3064.18     3078.38     50.64 o 
  -4   2  10     3892.52     3994.62     56.96 o 
  -2   2  10     3526.74     3554.54     39.49 o 
   0   2  10        4.11        3.95      9.69 o 
   2   2  10      108.76      125.38     12.15 o 
   4   2  10      779.35      765.84     27.46 o 
   6   2  10       60.99       57.19     20.49 o 
   8   2  10      170.90      212.62     21.06 o 
  10   2  10      163.66      192.15     21.54 o 
  12   2  10      488.16      458.00     27.45 o 
  14   2  10      183.82      212.77     25.66 o 
  16   2  10        7.18       -7.97     16.76 o 
  18   2  10       72.48       55.82     20.40 o 
  20   2  10      271.37      358.24     46.66 o 
  22   2  10      363.74      508.89     38.94 o 
  24   2  10        4.18      -24.98     24.98 o 
  26   2  10       22.58      -38.37     38.37 o 
 -37   3  10        1.68        5.55     29.01 o 
 -35   3  10       41.26       59.11     28.17 o 
 -33   3  10       45.21      -12.59     26.00 o 
 -31   3  10      198.45      207.52     28.52 o 
 -29   3  10        8.09      -19.23     19.23 o 
 -27   3  10       91.35       90.92     22.77 o 
 -25   3  10      580.28      578.37     29.35 o 
 -23   3  10      338.23      360.09     27.07 o 
 -21   3  10       55.72       32.64     25.89 o 
 -19   3  10      251.77      262.55     23.17 o 
 -17   3  10       16.09       17.37     13.57 o 
 -15   3  10      114.75      139.20     15.69 o 
 -13   3  10      471.63      406.55     19.31 o 
 -11   3  10     3031.95     2723.98     46.35 o 
  -9   3  10      390.68      391.33     18.66 o 
  -7   3  10      168.04      228.55     15.13 o 
  -5   3  10      546.91      529.26     17.75 o 
  -3   3  10      389.16      360.60     15.80 o 
  -1   3  10       37.68       29.39     11.32 o 
   1   3  10     1487.02     1416.11     27.56 o 
   3   3  10        0.53      -10.62     12.67 o 
   5   3  10       77.03      104.03     21.88 o 
   7   3  10      888.43      920.80     32.69 o 
   9   3  10       32.51       13.71     16.69 o 
  11   3  10      578.26      613.01     29.82 o 
  13   3  10        4.30        9.87     18.17 o 
  15   3  10      255.02      318.50     53.84 o 
  17   3  10       36.66       39.92     22.33 o 
  19   3  10      113.31       94.17     26.28 o 
  21   3  10      100.20      132.13     28.81 o 
  23   3  10        5.00      -24.82     26.38 o 
  25   3  10       44.85       91.62     46.12 o 
 -36   4  10        1.74      -33.97     33.97 o 
 -34   4  10       29.49      -30.65     30.65 o 
 -32   4  10       66.03       10.70     28.17 o 
 -30   4  10       37.29        7.77     26.39 o 
 -28   4  10      782.61      821.14     44.22 o 
 -26   4  10        0.39      -20.71     20.71 o 
 -24   4  10      654.58      531.76     33.78 o 
 -22   4  10        0.34        0.80     19.74 o 
 -20   4  10       10.95        9.85     20.65 o 
 -18   4  10      100.55      119.19     21.67 o 
 -16   4  10       25.06       13.14     14.53 o 
 -14   4  10       58.12       37.83     16.01 o 
 -12   4  10      235.04      259.27     22.37 o 
 -10   4  10     4941.31     4795.73    119.04 o 
  -8   4  10     1165.06     1067.60     32.63 o 
  -6   4  10       34.67       20.82     14.26 o 
  -4   4  10      190.70      226.49     16.24 o 
  -2   4  10        0.64      -11.37     11.37 o 
   0   4  10      431.52      420.09     24.90 o 
   2   4  10      362.29      404.11     18.44 o 
   4   4  10      439.82      428.16     23.89 o 
   6   4  10       36.41       27.40     16.79 o 
   8   4  10       83.44       89.01     30.17 o 
  10   4  10      466.75      487.66     29.23 o 
  12   4  10      143.39      149.20     23.82 o 
  14   4  10       95.97      106.29     26.00 o 
  16   4  10      155.26      152.44     26.58 o 
  18   4  10      173.83      165.84     45.40 o 
  20   4  10      364.29      386.28     36.54 o 
  22   4  10       24.69      -15.98     28.84 o 
 -33   5  10       63.19      -13.93     50.81 o 
 -31   5  10      133.73       86.27     34.98 o 
 -29   5  10      123.85      129.25     31.43 o 
 -27   5  10      126.68       99.29     29.80 o 
 -25   5  10      375.50      382.04     36.59 o 
 -23   5  10      141.54      133.39     28.41 o 
 -21   5  10       70.31       66.14     22.09 o 
 -19   5  10        9.69        6.16     20.77 o 
 -17   5  10      266.09      267.01     24.44 o 
 -15   5  10       37.89       33.44     18.29 o 
 -13   5  10      344.35      383.08     29.99 o 
 -11   5  10       20.31       33.32     16.27 o 
  -9   5  10        7.34      -14.82     15.34 o 
  -7   5  10       20.30       -6.03     14.41 o 
  -5   5  10      612.43      598.41     31.96 o 
  -3   5  10       61.74       21.93     14.48 o 
  -1   5  10       42.98       21.21     16.23 o 
   1   5  10      397.87      407.07     24.52 o 
   3   5  10      246.37      273.92     34.35 o 
   5   5  10       33.35       10.23     24.05 o 
   7   5  10       77.83       39.02     21.59 o 
   9   5  10      122.13      123.32     26.21 o 
  11   5  10     1386.37     1293.58     50.99 o 
  13   5  10      130.43      189.62     30.77 o 
  15   5  10      127.96      123.75     32.56 o 
  17   5  10      217.09      313.71     39.70 o 
  19   5  10       65.77       48.84     31.20 o 
  21   5  10       46.28       94.10     65.20 o 
 -30   6  10       44.60       -6.86     32.58 o 
 -28   6  10       56.78       60.86     53.62 o 
 -26   6  10        9.76      -26.81     26.81 o 
 -24   6  10       71.97       79.65     46.66 o 
 -22   6  10       24.49      -26.04     29.58 o 
 -20   6  10      109.76       80.08     28.41 o 
 -18   6  10       51.25       44.15     28.52 o 
 -16   6  10        6.68      -18.05     18.05 o 
 -14   6  10       10.03        4.95     18.46 o 
 -12   6  10      304.65      400.66     30.36 o 
 -10   6  10      242.56      245.23     26.43 o 
  -8   6  10       11.07      -16.64     16.64 o 
  -6   6  10      117.42      106.19     22.14 o 
  -4   6  10       99.63       62.91     23.05 o 
  -2   6  10       56.46       79.67     21.21 o 
   0   6  10      262.11      288.38     24.55 o 
   2   6  10        1.46      -16.54     16.54 o 
   4   6  10       58.47       53.49     44.03 o 
   6   6  10       13.55      -41.67     41.67 o 
   8   6  10      283.26      329.28     66.88 o 
  10   6  10        0.17      -29.46     29.46 o 
  12   6  10      133.43      180.08     73.26 o 
  14   6  10       50.82      112.48     37.22 o 
  16   6  10       96.13       54.89     59.82 o 
  18   6  10       76.15      194.92     67.89 o 
 -25   7  10       80.60       73.30     40.74 o 
 -23   7  10       70.54       14.90     36.56 o 
 -21   7  10       44.58       19.52     36.56 o 
 -19   7  10      394.65      389.27     39.42 o 
 -17   7  10      233.50      302.77     48.71 o 
 -15   7  10      141.85       97.68     29.48 o 
 -13   7  10        0.04      -22.18     22.18 o 
 -11   7  10      336.88      392.69     37.26 o 
  -9   7  10      185.31      244.29     33.01 o 
  -7   7  10      329.62      326.80     35.89 o 
  -5   7  10      693.43      660.35     41.15 o 
  -3   7  10      207.21      289.41     34.86 o 
  -1   7  10       53.72       35.06     24.88 o 
   1   7  10      390.84      547.24     32.21 o 
   3   7  10        6.95       14.39     22.79 o 
   5   7  10        1.87      -30.63     30.63 o 
   7   7  10       63.14       45.03     51.76 o 
   9   7  10       37.81       39.61     35.77 o 
  11   7  10      194.61      176.86     43.69 o 
  13   7  10       52.81       39.88     38.73 o 
 -18   8  10       63.16       53.92     48.04 o 
 -16   8  10      223.97      288.33     50.37 o 
 -14   8  10      130.27       87.48     32.39 o 
 -12   8  10       25.46        3.63     28.53 o 
 -10   8  10        7.07        9.44     29.46 o 
  -8   8  10      121.73      126.50     43.22 o 
  -6   8  10        2.65      -27.96     27.96 o 
  -4   8  10       23.98      -16.61     28.11 o 
  -2   8  10       19.04       15.20     29.10 o 
   0   8  10        3.84      -27.77     27.77 o 
   2   8  10      101.67       83.89     29.46 o 
   4   8  10      149.56      121.89     35.63 o 
   6   8  10       42.79       28.54     34.34 o 
   8   8  10       73.63       71.38     45.44 o 
 -37   1  11        7.36      -25.16     25.16 o 
 -35   1  11      120.32      136.43     27.99 o 
 -33   1  11        7.08        2.71     22.23 o 
 -31   1  11       65.80       17.13     22.27 o 
 -29   1  11      197.80      239.23     28.33 o 
 -27   1  11      757.34      745.08     33.09 o 
 -25   1  11        0.00      -15.52     15.52 o 
 -23   1  11      238.90      294.90     25.47 o 
 -21   1  11      355.67      379.52     26.46 o 
 -19   1  11     2286.35     2245.03     85.55 o 
 -17   1  11      630.93      675.46     27.69 o 
 -15   1  11        3.87       -9.33     12.41 o 
 -13   1  11      547.86      540.41     24.10 o 
 -11   1  11        0.08       -1.71     11.67 o 
  -9   1  11     1906.72     1910.19     33.04 o 
  -7   1  11       84.10      132.20     12.05 o 
  -5   1  11      756.96      853.34     20.66 o 
  -3   1  11      950.97      945.36     23.45 o 
  -1   1  11     1765.82     1699.10     29.26 o 
   1   1  11      475.26      422.07     24.55 o 
   3   1  11     1463.40     1449.99     36.64 o 
   5   1  11       19.58        2.35     13.39 o 
   7   1  11      171.19      176.62     21.73 o 
   9   1  11        8.46       -6.94     15.62 o 
  11   1  11     6018.30     5778.54     81.06 o 
  13   1  11      510.90      559.33     31.79 o 
  15   1  11      105.66      112.28     23.67 o 
  17   1  11      414.89      515.39     34.65 o 
  19   1  11        8.95      -17.43     20.55 o 
  21   1  11        6.99      -27.55     27.55 o 
  23   1  11       34.15       -4.82     26.96 o 
 -38   2  11        0.05      -33.37     33.37 o 
 -36   2  11        2.63      -30.08     30.08 o 
 -34   2  11      130.67      145.47     28.83 o 
 -32   2  11        5.44      -20.64     20.64 o 
 -30   2  11      379.25      454.52     35.12 o 
 -28   2  11      593.75      586.93     31.67 o 
 -26   2  11        6.24      -16.12     16.12 o 
 -24   2  11       19.93       20.49     18.20 o 
 -22   2  11       28.96       -1.10     14.59 o 
 -20   2  11      307.26      354.13     26.10 o 
 -18   2  11      180.89      222.76     21.56 o 
 -16   2  11        8.53       -7.65     13.98 o 
 -14   2  11       35.45       13.06     13.60 o 
 -12   2  11       80.06       97.56     16.84 o 
 -10   2  11     1948.82     1909.38     39.74 o 
  -8   2  11      767.18      722.53     23.46 o 
  -6   2  11     2098.79     2070.92     31.49 o 
  -4   2  11      484.76      462.64     17.65 o 
  -2   2  11       41.76       46.82     10.57 o 
   0   2  11     2647.06     2600.63     36.12 o 
   2   2  11      827.82      730.89     27.83 o 
   4   2  11      237.72      213.44     22.25 o 
   6   2  11      127.96      108.68     19.52 o 
   8   2  11        4.05        6.83     15.92 o 
  10   2  11      575.85      483.23     28.37 o 
  12   2  11       10.78      -17.68     17.68 o 
  14   2  11      226.61      247.51     27.07 o 
  16   2  11      222.20      225.07     28.93 o 
  18   2  11       42.46        0.78     22.72 o 
  20   2  11        8.71        6.29     24.74 o 
  22   2  11       12.11       10.98     25.74 o 
  24   2  11        7.66      -55.79     55.79 o 
 -37   3  11       68.57      -41.67     41.67 o 
 -35   3  11        5.12      -22.64     27.31 o 
 -33   3  11        4.37      -24.63     24.63 o 
 -31   3  11        4.37      -24.70     24.70 o 
 -29   3  11      334.07      410.12     32.39 o 
 -27   3  11        0.95      -17.53     17.53 o 
 -25   3  11        0.42      -18.29     19.11 o 
 -23   3  11      158.85      140.08     21.10 o 
 -21   3  11      123.94      126.42     21.07 o 
 -19   3  11      393.05      461.98     28.00 o 
 -17   3  11      123.52      139.06     20.95 o 
 -15   3  11      394.83      417.89     25.21 o 
 -13   3  11     1483.65     1488.56     38.66 o 
 -11   3  11     7367.03     7067.71    144.18 o 
  -9   3  11     1365.89     1342.98     31.24 o 
  -7   3  11      915.61      874.19     28.14 o 
  -5   3  11       52.52       40.62     13.53 o 
  -3   3  11      386.75      402.32     17.87 o 
  -1   3  11      188.84      232.24     16.41 o 
   1   3  11      133.36      113.36     15.64 o 
   3   3  11     3656.61     3561.98     58.02 o 
   5   3  11       67.77       46.72     17.59 o 
   7   3  11      323.76      401.73     28.64 o 
   9   3  11       56.39       53.59     19.20 o 
  11   3  11      125.16      142.43     26.87 o 
  13   3  11      124.61      169.14     25.89 o 
  15   3  11      497.02      532.62     35.96 o 
  17   3  11      226.23      161.34     29.05 o 
  19   3  11       10.04      -24.00     24.00 o 
  21   3  11       12.21      -26.14     26.14 o 
  23   3  11       36.98      -48.28     95.78 o 
 -34   4  11       46.89      -15.22     32.71 o 
 -32   4  11        2.44      -28.59     28.59 o 
 -30   4  11      176.90      187.73     35.54 o 
 -28   4  11      209.05      184.49     32.56 o 
 -26   4  11       31.03      -21.02     22.92 o 
 -24   4  11      226.34      295.74     64.48 o 
 -22   4  11       34.09       19.62     22.15 o 
 -20   4  11       42.12       23.18     21.13 o 
 -18   4  11       43.22       54.17     21.02 o 
 -16   4  11      861.61      920.03     40.10 o 
 -14   4  11       27.81       23.61     20.09 o 
 -12   4  11     3465.21     3403.44     57.75 o 
 -10   4  11     1681.09     1634.64     41.01 o 
  -8   4  11      215.28      275.69     23.35 o 
  -6   4  11     1095.21     1057.75     33.41 o 
  -4   4  11     1449.07     1457.51     52.19 o 
  -2   4  11      139.83      157.16     15.26 o 
   0   4  11       87.78       99.75     14.86 o 
   2   4  11      524.63      502.19     30.25 o 
   4   4  11      427.85      449.17     26.49 o 
   6   4  11      511.09      515.87     28.59 o 
   8   4  11        3.16        3.62     18.50 o 
  10   4  11        2.72      -18.96     18.96 o 
  12   4  11        4.24       -9.11     24.94 o 
  14   4  11       14.23       -5.79     22.31 o 
  16   4  11        0.88       -8.26     21.71 o 
  18   4  11       78.76       46.65     28.30 o 
  20   4  11       91.64       76.44     32.44 o 
 -33   5  11       51.58        7.21     33.37 o 
 -31   5  11        0.99        5.26     31.86 o 
 -29   5  11      146.56      111.61     33.79 o 
 -27   5  11       33.78      -31.95     31.95 o 
 -25   5  11        0.80      -33.94     33.94 o 
 -23   5  11       35.84       48.18     33.32 o 
 -21   5  11       39.92       31.92     25.11 o 
 -19   5  11      127.37       69.08     29.03 o 
 -17   5  11       69.52       66.17     22.75 o 
 -15   5  11      242.50      253.96     25.65 o 
 -13   5  11       23.65       28.64     18.53 o 
 -11   5  11      875.82      826.22     32.79 o 
  -9   5  11     1352.92     1330.65     39.54 o 
  -7   5  11      108.63       98.73     20.33 o 
  -5   5  11       15.35      -16.17     16.17 o 
  -3   5  11        8.08      -19.40     19.40 o 
  -1   5  11      100.68       79.75     18.66 o 
   1   5  11        8.36        4.86     16.74 o 
   3   5  11       56.45       62.89     22.60 o 
   5   5  11        5.13      -20.29     20.29 o 
   7   5  11       60.60       21.83     23.49 o 
   9   5  11       53.53       11.52     37.37 o 
  11   5  11       17.32       18.92     26.90 o 
  13   5  11        7.48      -25.35     25.35 o 
  15   5  11        2.49      -27.59     27.59 o 
  17   5  11      329.64      452.86     46.01 o 
  19   5  11       13.30       44.36     68.56 o 
 -30   6  11       85.77       53.10     65.87 o 
 -28   6  11       19.80      -30.18     33.60 o 
 -26   6  11       21.88        7.03     31.93 o 
 -24   6  11       92.58       73.81     31.24 o 
 -22   6  11       23.11       52.23     29.90 o 
 -20   6  11       18.21      -28.24     28.24 o 
 -18   6  11        3.40       -7.30     23.21 o 
 -16   6  11      357.86      364.47     30.64 o 
 -14   6  11      245.31      295.11     29.05 o 
 -12   6  11      329.47      418.23     39.58 o 
 -10   6  11     1169.90     1118.97     39.78 o 
  -8   6  11      743.69      702.47     33.20 o 
  -6   6  11      118.11      164.40     36.21 o 
  -4   6  11       21.05        7.67     22.75 o 
  -2   6  11       33.87      -20.63     20.63 o 
   0   6  11      615.19      703.50     49.33 o 
   2   6  11        1.06      -10.34     28.57 o 
   4   6  11      129.46       54.15     31.25 o 
   6   6  11      174.29      188.92     37.54 o 
   8   6  11        2.44      -16.09     43.02 o 
  10   6  11       22.84       41.56     33.70 o 
  12   6  11        2.06       -7.87     36.51 o 
  14   6  11      232.74      305.04     48.78 o 
  16   6  11        0.62      -51.76     51.76 o 
 -23   7  11        0.31        2.37     37.13 o 
 -21   7  11       51.59       30.34     37.11 o 
 -19   7  11       75.14       82.67     38.49 o 
 -17   7  11        4.60      -28.40     28.40 o 
 -15   7  11        0.01      -17.37     28.54 o 
 -13   7  11      115.17       66.85     27.09 o 
 -11   7  11      125.89      106.54     30.02 o 
  -9   7  11      185.02      144.24     56.80 o 
  -7   7  11      749.49      671.97     41.69 o 
  -5   7  11        0.27       -2.59     23.04 o 
  -3   7  11      219.48      256.84     36.52 o 
  -1   7  11      119.29      170.47     32.45 o 
   1   7  11        2.47      -37.98     37.98 o 
   3   7  11      197.85      274.27     34.62 o 
   5   7  11       29.99       69.90     55.12 o 
   7   7  11        6.15        6.04     34.69 o 
   9   7  11       53.75       50.89     38.94 o 
  11   7  11       28.00      -53.10     53.10 o 
 -16   8  11       65.14       31.59     59.57 o 
 -14   8  11       13.98       12.26     30.61 o 
 -12   8  11      162.48      262.08     47.41 o 
 -10   8  11       26.88        4.08     30.78 o 
  -8   8  11       64.84      -30.79     30.79 o 
  -6   8  11       12.83      -28.62     28.62 o 
  -4   8  11       27.35      -33.90     33.90 o 
  -2   8  11       48.02       62.15     33.61 o 
   0   8  11       86.61      194.51    100.15 o 
   2   8  11       40.19      -21.51     47.05 o 
 -38   0  12      492.47      599.99    117.29 o 
 -36   0  12      320.43      353.91     53.17 o 
 -34   0  12       87.95       98.05     41.59 o 
 -32   0  12       42.28       24.03     32.75 o 
 -30   0  12      127.48       87.91     32.26 o 
 -28   0  12        6.67      -26.21     26.21 o 
 -26   0  12      122.97      137.52     30.32 o 
 -24   0  12        1.81      -21.80     21.80 o 
 -22   0  12        0.93      -18.77     19.47 o 
 -20   0  12      266.43      372.93     41.67 o 
 -18   0  12       35.98       40.99     22.00 o 
 -16   0  12     1332.24     1261.74    108.55 o 
 -14   0  12     1097.13     1042.06     62.85 o 
 -12   0  12     1517.25     1600.20     76.63 o 
 -10   0  12     3105.10     3066.41     73.08 o 
  -8   0  12     3855.01     3389.32     75.76 o 
  -6   0  12      587.28      655.22     28.39 o 
  -4   0  12      179.19      203.30     21.26 o 
  -2   0  12     1103.30     1065.86     34.56 o 
   0   0  12       52.56       36.70     22.87 o 
   2   0  12     1238.15     1167.52     64.53 o 
   4   0  12      172.42      115.15     26.64 o 
   6   0  12      933.40      877.85     45.07 o 
   8   0  12     3686.21     3609.49     90.97 o 
  10   0  12       74.70       61.42     66.21 o 
  12   0  12      228.58      268.07     37.20 o 
  14   0  12      362.50      422.08     47.75 o 
  16   0  12      250.38      340.63     46.77 o 
  18   0  12       53.95       66.27     61.17 o 
  20   0  12        1.11      -29.39     29.39 o 
  22   0  12        6.93       23.64     40.80 o 
 -37   1  12       19.51       43.46     30.37 o 
 -35   1  12        4.96      -26.58     26.58 o 
 -33   1  12       16.17      -18.96     23.43 o 
 -31   1  12       46.85      -14.27     22.68 o 
 -29   1  12        2.07      -21.92     21.92 o 
 -27   1  12       61.45       32.96     20.87 o 
 -25   1  12       43.85       -7.76     18.11 o 
 -23   1  12        2.15       -5.02     16.04 o 
 -21   1  12       46.63        9.60     16.25 o 
 -19   1  12      282.88      329.51     36.96 o 
 -17   1  12      645.84      614.86     27.64 o 
 -15   1  12        0.66      -12.60     12.60 o 
 -13   1  12      144.78      219.22     21.09 o 
 -11   1  12       58.83       62.18     25.91 o 
  -9   1  12      249.42      258.79     21.21 o 
  -7   1  12       71.37       62.58     12.86 o 
  -5   1  12       14.24       -9.01      9.01 o 
  -3   1  12      364.00      369.50     16.26 o 
  -1   1  12        2.14      -12.61     12.61 o 
   1   1  12      116.46      108.87     19.21 o 
   3   1  12        0.52      -13.87     13.87 o 
   5   1  12        0.02      -18.72     18.72 o 
   7   1  12       62.73       26.73     16.79 o 
   9   1  12      255.84      336.35     28.54 o 
  11   1  12     1123.02     1060.76     39.35 o 
  13   1  12        2.89      -10.98     20.08 o 
  15   1  12      114.74       94.94     37.64 o 
  17   1  12        0.26        0.62     23.40 o 
  19   1  12       49.55       54.15     25.74 o 
  21   1  12        5.07      -25.03     25.48 o 
 -36   2  12      125.88      133.54     31.17 o 
 -34   2  12        0.50      -27.16     27.16 o 
 -32   2  12      111.32       91.24     26.43 o 
 -30   2  12        7.22       16.60     29.14 o 
 -28   2  12      163.35      187.12     26.70 o 
 -26   2  12      487.18      474.96     31.63 o 
 -24   2  12       15.87        1.54     18.15 o 
 -22   2  12      268.67      287.04     25.67 o 
 -20   2  12      201.69      257.25     25.71 o 
 -18   2  12      181.08      202.02     21.93 o 
 -16   2  12     1238.36     1233.00     41.72 o 
 -14   2  12      672.39      698.19     29.06 o 
 -12   2  12     2244.81     2211.99     70.14 o 
 -10   2  12      205.67      245.14     21.85 o 
  -8   2  12     1958.32     1815.90     35.60 o 
  -6   2  12      297.93      377.92     21.25 o 
  -4   2  12      266.02      336.66     20.74 o 
  -2   2  12      837.05      798.58     22.32 o 
   0   2  12       11.57       -9.89     15.83 o 
   2   2  12      396.17      461.75     34.53 o 
   4   2  12      936.42      974.40     34.18 o 
   6   2  12       17.12        7.14     16.89 o 
   8   2  12      820.48      815.80     34.70 o 
  10   2  12      293.44      345.94     29.24 o 
  12   2  12      932.78      956.88     57.34 o 
  14   2  12       91.69       74.56     25.30 o 
  16   2  12      388.54      514.29     46.96 o 
  18   2  12        3.06      -27.07     27.07 o 
  20   2  12        3.93      -25.42     25.42 o 
  22   2  12      131.65       98.53     54.78 o 
 -35   3  12       31.27      -32.83     32.83 o 
 -33   3  12       24.32      -16.88     26.32 o 
 -31   3  12       54.71       64.90     26.50 o 
 -29   3  12        6.35       -5.78     28.13 o 
 -27   3  12        5.93        4.44     25.30 o 
 -25   3  12      134.85      181.61     24.82 o 
 -23   3  12        7.70       -8.26     21.17 o 
 -21   3  12      156.79      170.23     40.36 o 
 -19   3  12      390.15      466.49     31.83 o 
 -17   3  12      642.05      571.67     28.49 o 
 -15   3  12     1112.35     1022.35     36.68 o 
 -13   3  12     2150.39     2024.19     52.58 o 
 -11   3  12     1046.62     1045.40     34.90 o 
  -9   3  12      617.34      571.63     23.45 o 
  -7   3  12        5.30       -7.01     12.59 o 
  -5   3  12     2269.94     2149.11     39.75 o 
  -3   3  12       77.88       88.08     15.69 o 
  -1   3  12     1045.13     1008.99     28.96 o 
   1   3  12      721.19      763.77     44.05 o 
   3   3  12      671.29      582.42     29.04 o 
   5   3  12      218.70      233.61     25.31 o 
   7   3  12       86.48       63.03     21.21 o 
   9   3  12     1007.29     1080.82     53.26 o 
  11   3  12       97.27       22.37     23.42 o 
  13   3  12      622.11      684.92     35.58 o 
  15   3  12      448.72      515.68     39.17 o 
  17   3  12       12.22        2.08     24.79 o 
  19   3  12      164.25      181.01     35.22 o 
  21   3  12       37.95       -9.84     43.72 o 
 -34   4  12       15.17      -32.93     32.93 o 
 -32   4  12       36.96       52.73     41.09 o 
 -30   4  12      143.63      137.60     32.79 o 
 -28   4  12       69.35       46.69     29.22 o 
 -26   4  12       52.97       16.33     24.86 o 
 -24   4  12        2.93        8.07     27.09 o 
 -22   4  12       32.34      -15.72     21.56 o 
 -20   4  12       54.37       59.75     23.28 o 
 -18   4  12       67.56       70.69     24.37 o 
 -16   4  12     1732.35     1779.25     54.31 o 
 -14   4  12       14.32       -9.39     19.35 o 
 -12   4  12      139.92      231.42     29.20 o 
 -10   4  12     1286.37     1226.83     37.66 o 
  -8   4  12        2.12       -7.87     28.81 o 
  -6   4  12        0.06      -15.13     15.13 o 
  -4   4  12       40.96        9.82     16.22 o 
  -2   4  12       61.45       41.18     15.88 o 
   0   4  12       21.06       -2.86     16.39 o 
   2   4  12      480.82      449.55     27.61 o 
   4   4  12      584.24      529.54     31.63 o 
   6   4  12       75.73       90.53     31.34 o 
   8   4  12      142.92      104.33     30.75 o 
  10   4  12      229.71      242.25     29.39 o 
  12   4  12      577.37      622.53     36.05 o 
  14   4  12       68.39       12.57     25.66 o 
  16   4  12       31.20        1.35     26.71 o 
  18   4  12        0.98      -27.11     27.11 o 
 -31   5  12       28.48      -31.89     31.89 o 
 -29   5  12       35.03      -12.45     56.12 o 
 -27   5  12       12.24      -28.17     28.17 o 
 -25   5  12       17.99       -6.10     26.88 o 
 -23   5  12       49.62        0.18     29.51 o 
 -21   5  12      103.73      125.03     34.54 o 
 -19   5  12        2.43      -20.59     20.59 o 
 -17   5  12       63.41       15.59     45.28 o 
 -15   5  12      423.09      516.67     37.49 o 
 -13   5  12      249.66      249.47     31.17 o 
 -11   5  12       44.33      -16.44     19.02 o 
  -9   5  12       80.93       53.67     24.35 o 
  -7   5  12      298.67      350.41     28.68 o 
  -5   5  12     1894.79     1912.21     48.90 o 
  -3   5  12       64.93       61.03     19.95 o 
  -1   5  12      215.37      284.48     30.51 o 
   1   5  12       59.56      101.39     35.62 o 
   3   5  12      131.08       90.03     25.38 o 
   5   5  12      714.62      782.02     47.77 o 
   7   5  12      214.23      208.95     32.42 o 
   9   5  12       13.55      -23.50     26.11 o 
  11   5  12      416.64      554.43     45.59 o 
  13   5  12       33.18       30.04     29.93 o 
  15   5  12      239.80      341.56     41.46 o 
  17   5  12       35.12       51.76     65.87 o 
 -28   6  12       26.48       43.69     63.18 o 
 -26   6  12        0.06      -35.86     35.86 o 
 -24   6  12        2.82      -27.99     27.99 o 
 -22   6  12       33.79       36.20     27.78 o 
 -20   6  12      112.37      103.48     29.02 o 
 -18   6  12       11.47      -11.04     25.51 o 
 -16   6  12        0.28      -24.32     24.32 o 
 -14   6  12        1.76      -24.12     24.12 o 
 -12   6  12       59.69       22.35     26.29 o 
 -10   6  12       36.55        5.98     21.32 o 
  -8   6  12        9.75      -20.19     20.19 o 
  -6   6  12        9.17       53.18     26.66 o 
  -4   6  12      527.44      528.30     31.05 o 
  -2   6  12        2.34      -25.07     38.07 o 
   0   6  12        0.21      -36.30     36.30 o 
   2   6  12       71.03       -6.05     48.39 o 
   4   6  12       76.05       52.51     34.54 o 
   6   6  12       53.91       58.32     36.72 o 
   8   6  12        4.59      -33.08     33.08 o 
  10   6  12        0.41      -34.87     34.87 o 
  12   6  12       23.21      -23.11     39.10 o 
 -21   7  12       43.67       13.78     40.40 o 
 -19   7  12       28.38       17.92     84.35 o 
 -17   7  12      387.49      585.02     61.76 o 
 -15   7  12      104.91       46.38     38.89 o 
 -13   7  12       48.03      -16.81     27.24 o 
 -11   7  12       72.63       71.69     29.04 o 
  -9   7  12      132.36      177.24     32.58 o 
  -7   7  12      285.41      309.09     37.61 o 
  -5   7  12      260.21      319.14     39.16 o 
  -3   7  12       53.34       42.83     37.60 o 
  -1   7  12      297.29      303.15     44.19 o 
   1   7  12       26.16      -26.89     53.10 o 
   3   7  12       57.44       84.02     53.77 o 
   5   7  12      708.30      673.49     87.38 o 
   7   7  12        4.08      -37.54     37.54 o 
 -14   8  12      162.07      241.50     40.47 o 
 -12   8  12      101.34       65.69     34.75 o 
 -10   8  12       85.58       12.72     33.06 o 
  -8   8  12      108.26      107.81     42.52 o 
  -6   8  12       38.85      -39.33     39.33 o 
  -4   8  12      111.63       41.40     33.83 o 
  -2   8  12      100.37       45.63     60.16 o 
   0   8  12       49.34       -8.74     54.44 o 
 -37   1  13      152.05      128.75     39.69 o 
 -35   1  13      209.12      211.91     33.44 o 
 -33   1  13      227.68      266.99     31.35 o 
 -31   1  13        4.49      -22.25     22.25 o 
 -29   1  13       11.51      -20.49     20.49 o 
 -27   1  13        0.22      -21.54     21.54 o 
 -25   1  13      284.51      319.77     30.07 o 
 -23   1  13       47.36       47.45     20.18 o 
 -21   1  13      351.58      434.84     29.66 o 
 -19   1  13     1398.51     1432.13     52.39 o 
 -17   1  13      609.39      644.34     29.57 o 
 -15   1  13       55.29       14.97     15.72 o 
 -13   1  13      910.19      892.46     32.21 o 
 -11   1  13      997.30     1062.94     34.08 o 
  -9   1  13      569.98      600.20     26.74 o 
  -7   1  13       43.11       53.32     17.17 o 
  -5   1  13     1203.15     1219.79     30.23 o 
  -3   1  13      755.30      764.43     28.82 o 
  -1   1  13       10.72        7.27     15.65 o 
   1   1  13     1832.95     1740.74     42.90 o 
   3   1  13        1.85        7.04     16.18 o 
   5   1  13       37.89       25.28     17.44 o 
   7   1  13     2345.34     2427.59     55.09 o 
   9   1  13        0.19       -7.03     21.06 o 
  11   1  13       66.82      101.38     22.94 o 
  13   1  13      422.56      482.68     35.63 o 
  15   1  13       12.11        6.84     27.94 o 
  17   1  13      149.75      117.48     27.70 o 
  19   1  13        5.02      -25.63     25.63 o 
 -36   2  13        4.12      -40.78     40.78 o 
 -34   2  13        0.33      -31.43     31.43 o 
 -32   2  13       29.02      -16.71     24.04 o 
 -30   2  13       57.69       70.71     25.04 o 
 -28   2  13        9.24      -14.10     22.22 o 
 -26   2  13      285.13      363.03     31.14 o 
 -24   2  13        5.61      -24.25     24.25 o 
 -22   2  13       30.85       14.07     18.19 o 
 -20   2  13      494.87      518.13     27.90 o 
 -18   2  13       93.46      134.69     35.39 o 
 -16   2  13      854.52      756.49     31.42 o 
 -14   2  13       32.83       18.95     18.49 o 
 -12   2  13       28.14      -18.24     18.24 o 
 -10   2  13        3.13      -14.16     14.16 o 
  -8   2  13      237.20      259.96     23.14 o 
  -6   2  13      143.90      165.19     18.02 o 
  -4   2  13       85.33       64.94     14.98 o 
  -2   2  13        0.04       13.09     16.96 o 
   0   2  13     1541.33     1400.32     39.47 o 
   2   2  13     1088.52     1047.42     40.84 o 
   4   2  13       30.45       10.59     17.64 o 
   6   2  13     1568.11     1542.49     49.96 o 
   8   2  13      305.54      339.07     31.14 o 
  10   2  13      814.03      766.50     35.97 o 
  12   2  13      184.36      236.72     30.13 o 
  14   2  13       30.31      -22.47     22.47 o 
  16   2  13       59.91        7.90     25.67 o 
  18   2  13       15.16      -12.72     28.48 o 
  20   2  13       42.19      -59.82     59.82 o 
 -35   3  13        3.41      -53.77     53.77 o 
 -33   3  13        2.09      -29.51     29.51 o 
 -31   3  13       69.03       34.32     26.29 o 
 -29   3  13       15.46      -22.32     22.32 o 
 -27   3  13      239.12      283.71     31.23 o 
 -25   3  13       22.68       13.46     20.23 o 
 -23   3  13      105.71       98.05     22.55 o 
 -21   3  13       22.73        8.36     18.92 o 
 -19   3  13       19.66      -13.15     23.67 o 
 -17   3  13       20.82      -15.47     17.26 o 
 -15   3  13     2154.03     2181.58    106.43 o 
 -13   3  13     1143.08     1132.26     37.66 o 
 -11   3  13      112.68       81.82     24.64 o 
  -9   3  13        3.08        2.08     16.03 o 
  -7   3  13      138.00      146.72     18.59 o 
  -5   3  13      108.36      143.36     18.80 o 
  -3   3  13       50.66       54.49     17.93 o 
  -1   3  13       87.45      102.79     23.90 o 
   1   3  13        6.83       -7.43     19.40 o 
   3   3  13     2796.83     2789.58     59.13 o 
   5   3  13      167.97      159.00     25.13 o 
   7   3  13      136.50      146.38     26.59 o 
   9   3  13        5.02      -21.31     21.31 o 
  11   3  13       46.18      -13.74     27.55 o 
  13   3  13      176.48      204.20     30.81 o 
  15   3  13      175.78      202.83     31.87 o 
  17   3  13       51.63        0.68     28.92 o 
 -32   4  13        1.19      -25.88     33.89 o 
 -30   4  13        1.68      -25.37     56.44 o 
 -28   4  13      112.60       28.83     29.14 o 
 -26   4  13       77.89       57.37     27.85 o 
 -24   4  13      156.43      121.05     30.53 o 
 -22   4  13       59.69       84.69     33.43 o 
 -20   4  13      309.22      400.61     37.49 o 
 -18   4  13        2.41       -1.60     22.11 o 
 -16   4  13       31.84       48.05     22.34 o 
 -14   4  13       18.36        4.88     20.17 o 
 -12   4  13      729.55      698.98     37.70 o 
 -10   4  13       11.72      -26.24     31.22 o 
  -8   4  13      210.24      228.55     24.72 o 
  -6   4  13      189.79      236.08     25.36 o 
  -4   4  13       83.91       89.11     29.20 o 
  -2   4  13       45.68       27.87     28.13 o 
   0   4  13      560.62      545.91     43.47 o 
   2   4  13      309.04      290.54     32.00 o 
   4   4  13     1024.47     1079.06     39.27 o 
   6   4  13       88.18       23.63     24.48 o 
   8   4  13      186.86      252.62     29.48 o 
  10   4  13      348.04      452.79     36.33 o 
  12   4  13        8.28      -28.91     28.91 o 
  14   4  13      318.44      452.82     54.68 o 
  16   4  13       10.84       13.41     32.12 o 
 -29   5  13        0.24      -39.66     53.10 o 
 -27   5  13       43.15       43.01     32.40 o 
 -25   5  13       43.86      -26.53     26.53 o 
 -23   5  13        0.57       25.88     35.73 o 
 -21   5  13       57.25      109.36     30.47 o 
 -19   5  13        8.06      -17.63     24.91 o 
 -17   5  13       35.11      -23.67     23.67 o 
 -15   5  13      355.88      453.17     37.18 o 
 -13   5  13       16.73       39.45     26.18 o 
 -11   5  13      225.91      257.52     32.56 o 
  -9   5  13      124.02      179.73     24.77 o 
  -7   5  13      256.10      261.31     27.38 o 
  -5   5  13       54.13       56.98     20.76 o 
  -3   5  13       16.91       -2.09     32.62 o 
  -1   5  13       91.85      111.59     37.64 o 
   1   5  13        0.04        2.35     32.26 o 
   3   5  13      163.95      155.21     39.68 o 
   5   5  13        0.86      -25.34     25.34 o 
   7   5  13        4.21      -33.65     33.65 o 
   9   5  13      186.02      194.30     34.67 o 
  11   5  13        3.93      -29.65     29.65 o 
  13   5  13        2.43       17.79     37.62 o 
 -26   6  13        0.11      -15.46     55.79 o 
 -24   6  13       33.91       21.12     31.74 o 
 -22   6  13      263.78      379.24     42.26 o 
 -20   6  13      153.07      120.62     33.48 o 
 -18   6  13       52.48        0.90     32.90 o 
 -16   6  13      308.51      363.84     39.61 o 
 -14   6  13       60.24       92.77     30.39 o 
 -12   6  13      211.70      263.11     33.90 o 
 -10   6  13      186.27      245.74     29.31 o 
  -8   6  13        1.37      -21.42     21.42 o 
  -6   6  13       65.97      119.78     25.89 o 
  -4   6  13       92.64       96.77     41.04 o 
  -2   6  13       47.56       42.93     42.01 o 
   0   6  13      180.37      126.36     55.12 o 
   2   6  13       71.10      112.25     55.12 o 
   4   6  13       96.46      -20.16     53.77 o 
   6   6  13       20.32       -3.29     33.38 o 
   8   6  13      210.60      256.40     47.05 o 
  10   6  13      361.27      412.03     79.99 o 
 -19   7  13       10.71      -29.62     39.44 o 
 -17   7  13       35.76       -2.10     38.08 o 
 -15   7  13       28.19       28.77     38.36 o 
 -13   7  13      163.65      143.24     41.90 o 
 -11   7  13       18.13      -15.80     36.83 o 
  -9   7  13        9.54      -27.54     27.54 o 
  -7   7  13      188.68      225.49     48.08 o 
  -5   7  13       32.06      -15.61     31.94 o 
  -3   7  13       92.00      121.63     44.79 o 
  -1   7  13        0.97      -23.53     50.41 o 
   1   7  13       45.66       53.77     58.48 o 
   3   7  13       91.81       98.13     60.49 o 
 -36   0  14        4.91      -34.26     34.26 o 
 -34   0  14      103.84       72.44     40.62 o 
 -32   0  14      399.13      495.15     89.06 o 
 -30   0  14      323.75      378.22     47.98 o 
 -28   0  14      337.57      383.48     45.86 o 
 -26   0  14      982.25      879.16     52.95 o 
 -24   0  14      181.83      138.46     33.27 o 
 -22   0  14       24.28        2.46     26.13 o 
 -20   0  14      487.15      521.59     48.47 o 
 -18   0  14        1.84      -22.13     22.13 o 
 -16   0  14      507.46      475.18     37.06 o 
 -14   0  14     1362.84     1407.04    170.05 o 
 -12   0  14       38.95       37.38     24.50 o 
 -10   0  14      508.27      445.53     37.88 o 
  -8   0  14       54.66       26.78     23.02 o 
  -6   0  14      174.26      161.44     32.06 o 
  -4   0  14       24.15       26.89     36.97 o 
  -2   0  14       26.05       13.44     32.94 o 
   0   0  14      348.64      389.18     63.18 o 
   2   0  14      918.53      952.79     50.21 o 
   4   0  14      152.58      183.10     34.26 o 
   6   0  14        5.54        1.06     26.89 o 
   8   0  14      619.78      585.80     45.85 o 
  10   0  14      455.04      517.13     53.20 o 
  12   0  14       35.91       15.85     35.12 o 
  14   0  14       39.23       -3.57     36.66 o 
  16   0  14        4.51      -56.80     66.88 o 
  18   0  14      178.98      197.61     68.56 o 
 -35   1  14       11.24      -25.46     28.35 o 
 -33   1  14        0.52      -24.47     24.47 o 
 -31   1  14       47.68       67.01     26.39 o 
 -29   1  14        7.32       -2.07     20.89 o 
 -27   1  14       62.93       78.47     24.55 o 
 -25   1  14      113.71      109.46     24.41 o 
 -23   1  14       91.79       71.90     21.20 o 
 -21   1  14       52.01       25.49     20.31 o 
 -19   1  14       19.20       -4.71     17.22 o 
 -17   1  14      229.48      219.07     24.63 o 
 -15   1  14      129.18      103.67     19.95 o 
 -13   1  14      122.09      123.56     20.64 o 
 -11   1  14        0.91      -14.06     15.33 o 
  -9   1  14       14.45      -15.63     16.41 o 
  -7   1  14      290.30      313.51     24.72 o 
  -5   1  14      707.05      657.62     33.32 o 
  -3   1  14      402.71      427.21     31.51 o 
  -1   1  14      336.06      385.03     32.40 o 
   1   1  14       48.98       49.70     21.34 o 
   3   1  14      113.50      115.88     21.09 o 
   5   1  14        3.53        5.79     19.21 o 
   7   1  14        0.10      -18.57     18.57 o 
   9   1  14       65.04       32.19     22.63 o 
  11   1  14       23.93       16.55     23.11 o 
  13   1  14       15.66       12.66     24.74 o 
  15   1  14       12.40      -25.20     25.57 o 
  17   1  14       17.36      -28.07     28.07 o 
 -34   2  14        1.12      -26.55     26.55 o 
 -32   2  14        3.62      -32.91     32.91 o 
 -30   2  14      138.01      158.24     29.38 o 
 -28   2  14      145.98      141.34     27.51 o 
 -26   2  14      113.03      125.02     27.84 o 
 -24   2  14       59.89       63.02     22.46 o 
 -22   2  14        6.12       -6.91     19.32 o 
 -20   2  14      353.38      430.61     38.32 o 
 -18   2  14       29.62      -12.22     17.35 o 
 -16   2  14      415.14      430.59     32.89 o 
 -14   2  14      493.31      514.48     28.80 o 
 -12   2  14      590.08      631.99     29.63 o 
 -10   2  14        3.62       -4.50     16.12 o 
  -8   2  14      258.27      332.80     39.22 o 
  -6   2  14        7.37      -15.54     15.54 o 
  -4   2  14     1417.91     1380.20     46.39 o 
  -2   2  14       53.18       62.01     22.73 o 
   0   2  14      467.36      487.09     33.62 o 
   2   2  14      411.52      438.03     30.41 o 
   4   2  14        0.15      -16.86     16.86 o 
   6   2  14      210.88      271.88     29.42 o 
   8   2  14      160.84      172.87     36.87 o 
  10   2  14       77.30       31.05     24.43 o 
  12   2  14       34.97      -16.91     24.62 o 
  14   2  14        5.85      -26.57     26.57 o 
  16   2  14        1.44       -3.37     28.08 o 
 -33   3  14        9.50      -41.20     47.80 o 
 -31   3  14       13.90      -27.32     27.32 o 
 -29   3  14       30.18       33.80     26.10 o 
 -27   3  14       43.26       26.63     23.03 o 
 -25   3  14       31.09        0.35     21.07 o 
 -23   3  14       11.85      -18.88     18.88 o 
 -21   3  14      225.38      229.61     30.56 o 
 -19   3  14        0.41       -5.46     35.67 o 
 -17   3  14       38.30       34.61     20.17 o 
 -15   3  14      192.61      201.03     29.51 o 
 -13   3  14      553.98      542.18     28.75 o 
 -11   3  14      289.18      313.29     28.47 o 
  -9   3  14       38.78       13.17     18.87 o 
  -7   3  14      924.63      916.37     44.53 o 
  -5   3  14        6.22       23.12     20.76 o 
  -3   3  14       10.23        5.66     26.02 o 
  -1   3  14      814.87      738.06     39.02 o 
   1   3  14      317.11      253.85     39.71 o 
   3   3  14       48.01       58.44     21.50 o 
   5   3  14       81.00       99.60     36.19 o 
   7   3  14        5.72      -19.52     19.52 o 
   9   3  14       26.45       17.34     25.09 o 
  11   3  14        0.01        6.42     24.71 o 
  13   3  14        9.21        9.62     26.62 o 
  15   3  14       56.94       66.11     38.90 o 
 -30   4  14        1.14      -25.57     30.47 o 
 -28   4  14       25.40       19.14     29.55 o 
 -26   4  14        6.41        8.37     29.24 o 
 -24   4  14        4.82        2.64     35.16 o 
 -22   4  14      100.15      107.54     27.16 o 
 -20   4  14       24.27       46.36     25.47 o 
 -18   4  14       36.42      -11.25     24.39 o 
 -16   4  14       48.35        3.32     23.93 o 
 -14   4  14     1238.87     1132.58     46.75 o 
 -12   4  14      815.01      665.85     38.76 o 
 -10   4  14       56.01       14.68     23.92 o 
  -8   4  14       32.42       47.06     39.45 o 
  -6   4  14       40.72       15.81     20.47 o 
  -4   4  14      725.22      732.15     47.75 o 
  -2   4  14      476.67      534.51     65.87 o 
   0   4  14       96.84       -3.50     74.27 o 
   2   4  14       24.31       32.40     33.86 o 
   4   4  14       48.41       74.40     34.34 o 
   6   4  14        1.29      -23.35     23.35 o 
   8   4  14       88.45       78.48     30.61 o 
  10   4  14       88.89       72.72     38.31 o 
  12   4  14       38.46       38.82     33.61 o 
  14   4  14      212.99      265.75     52.25 o 
 -27   5  14        1.41      -34.04     34.04 o 
 -25   5  14       34.47       -1.55     44.94 o 
 -23   5  14      196.84      143.01     49.15 o 
 -21   5  14        4.39       -2.38     27.12 o 
 -19   5  14        5.35       -0.73     25.84 o 
 -17   5  14       70.45       44.11     28.41 o 
 -15   5  14        1.29      -16.75     25.73 o 
 -13   5  14      115.31      109.13     29.73 o 
 -11   5  14        0.11      -27.64     29.42 o 
  -9   5  14       44.19       35.38     26.39 o 
  -7   5  14       99.38       74.54     26.29 o 
  -5   5  14       18.68       18.45     25.83 o 
  -3   5  14      322.79      331.97     45.37 o 
  -1   5  14        2.84      -30.43     30.43 o 
   1   5  14      119.84       98.98     37.04 o 
   3   5  14      149.94      171.64     42.27 o 
   5   5  14      126.78      143.26     41.14 o 
   7   5  14       37.58       23.29     30.52 o 
   9   5  14        2.40      -18.66     32.76 o 
  11   5  14      158.99      235.54     40.97 o 
 -24   6  14       27.64      -31.59     61.17 o 
 -22   6  14       32.25      -15.81     40.95 o 
 -20   6  14        7.35      -29.41     29.41 o 
 -18   6  14       43.82      -29.75     29.75 o 
 -16   6  14      218.98      254.32     37.43 o 
 -14   6  14       21.31      -27.52     27.52 o 
 -12   6  14       34.50      -19.01     30.21 o 
 -10   6  14        1.71      -31.90     31.90 o 
  -8   6  14       55.14       41.29     24.89 o 
  -6   6  14      144.71      164.87     72.92 o 
  -4   6  14        0.19      -35.01     35.01 o 
  -2   6  14        1.83      -45.37     45.37 o 
   0   6  14       14.29      -22.85     50.41 o 
   2   6  14        4.13       27.56     52.43 o 
   4   6  14        0.46      -13.44     53.77 o 
   6   6  14       85.24       84.02     65.20 o 
 -17   7  14      114.94      188.87     67.89 o 
 -15   7  14        0.58      -36.93     36.93 o 
 -13   7  14        2.49       86.31     42.29 o 
 -11   7  14       42.40       -0.74     66.54 o 
  -9   7  14       15.42       -7.05     57.80 o 
  -7   7  14        5.38       -0.32     40.47 o 
  -5   7  14       21.13      -40.06     40.06 o 
  -3   7  14       44.84        2.69     53.77 o 
  -1   7  14      171.92      295.07     69.90 o 
 -33   1  15       16.83      -22.61     24.83 o 
 -31   1  15        3.87      -23.77     23.77 o 
 -29   1  15      154.64      118.75     27.05 o 
 -27   1  15       12.33        0.83     22.80 o 
 -25   1  15       72.72      109.83     24.02 o 
 -23   1  15      245.53      245.51     32.50 o 
 -21   1  15        0.12      -19.04     19.04 o 
 -19   1  15        0.26        1.95     19.08 o 
 -17   1  15      278.28      313.54     30.27 o 
 -15   1  15     1604.42     1584.50     45.39 o 
 -13   1  15       93.54       43.89     19.54 o 
 -11   1  15     1894.04     1958.56     69.66 o 
  -9   1  15     1290.66     1274.37     40.20 o 
  -7   1  15      406.84      461.03     34.98 o 
  -5   1  15      168.58      140.16     31.59 o 
  -3   1  15       91.69      133.74     33.44 o 
  -1   1  15        0.05      -38.31     38.31 o 
   1   1  15      106.41      108.42     27.43 o 
   3   1  15      180.76      229.54     27.31 o 
   5   1  15        8.05      -25.51     25.51 o 
   7   1  15     1088.54     1036.79     41.90 o 
   9   1  15       28.12      -22.62     22.62 o 
  11   1  15       19.32      -11.81     30.51 o 
  13   1  15       82.78       64.10     28.70 o 
  15   1  15       16.79      -31.29     31.29 o 
 -32   2  15       14.13      -12.05     26.94 o 
 -30   2  15       34.88       10.62     24.84 o 
 -28   2  15      140.01      151.22     29.25 o 
 -26   2  15       22.69       -5.43     21.94 o 
 -24   2  15       67.84       47.03     23.28 o 
 -22   2  15       11.46       -2.73     20.79 o 
 -20   2  15       92.53      112.84     23.75 o 
 -18   2  15        0.32      -17.08     17.08 o 
 -16   2  15       28.75      -18.47     18.47 o 
 -14   2  15      134.12      151.11     24.95 o 
 -12   2  15       86.04       80.75     21.90 o 
 -10   2  15       69.68       60.76     20.82 o 
  -8   2  15      559.52      553.66     29.55 o 
  -6   2  15       12.29       18.27     25.34 o 
  -4   2  15        5.54       -4.74     24.45 o 
  -2   2  15      384.15      352.88     67.21 o 
   0   2  15      139.06      125.75     29.02 o 
   2   2  15      459.05      515.45     40.80 o 
   4   2  15        4.56        6.11     20.79 o 
   6   2  15       11.83        2.85     43.46 o 
   8   2  15      138.14      186.23     33.18 o 
  10   2  15        0.16       10.40     26.29 o 
  12   2  15      203.25      224.55     34.08 o 
  14   2  15        1.25      -32.69     32.69 o 
 -31   3  15      250.87      262.50     40.69 o 
 -29   3  15       33.46      -28.70     28.70 o 
 -27   3  15       13.50       -5.46     39.31 o 
 -25   3  15        9.72      -25.30     25.30 o 
 -23   3  15      203.65      213.75     30.39 o 
 -21   3  15      149.68      189.15     26.70 o 
 -19   3  15       33.27        2.34     20.87 o 
 -17   3  15       21.66       -4.35     28.62 o 
 -15   3  15     1763.30     1787.48     66.36 o 
 -13   3  15      181.46      160.33     32.02 o 
 -11   3  15       68.70       45.54     21.89 o 
  -9   3  15       37.98       -0.83     26.58 o 
  -7   3  15        0.70        9.41     32.64 o 
  -5   3  15        9.96       -7.73     56.80 o 
  -3   3  15        7.44       42.04     32.55 o 
  -1   3  15      294.98      394.34     36.04 o 
   1   3  15       31.71       -4.72     30.58 o 
   3   3  15       38.20        8.04     26.31 o 
   5   3  15      160.97      132.10     33.36 o 
   7   3  15        1.48       14.71     24.94 o 
   9   3  15      150.33      222.68     32.73 o 
  11   3  15      122.02      142.85     32.20 o 
  13   3  15       24.11      -29.64     29.64 o 
 -28   4  15       77.59       73.00     34.81 o 
 -26   4  15       10.42      -27.85     27.85 o 
 -24   4  15        2.44      -12.12     40.71 o 
 -22   4  15       43.29       27.31     27.63 o 
 -20   4  15       18.84      -20.40     25.07 o 
 -18   4  15      355.35      453.34     68.51 o 
 -16   4  15      251.88      249.08     35.41 o 
 -14   4  15        0.03       12.69     25.47 o 
 -12   4  15       39.46       46.59     26.54 o 
 -10   4  15      104.73      159.09     29.31 o 
  -8   4  15      136.30      153.76     32.15 o 
  -6   4  15      105.63      110.23     51.76 o 
  -4   4  15      252.13      410.68     70.58 o 
  -2   4  15      168.57      120.95     37.88 o 
   0   4  15        6.80      -41.67     41.67 o 
   2   4  15       38.55       69.26     38.20 o 
   4   4  15       87.20      106.21     36.93 o 
   6   4  15      388.38      365.33     52.04 o 
   8   4  15       13.18      -30.64     30.64 o 
  10   4  15       38.14       17.42     33.16 o 
 -25   5  15       12.10      -49.98     50.80 o 
 -23   5  15        1.00       -6.72     29.96 o 
 -21   5  15       62.48       53.62     43.29 o 
 -19   5  15        7.60      -25.66     33.24 o 
 -17   5  15      119.49       69.64     28.82 o 
 -15   5  15        2.42        2.35     27.54 o 
 -13   5  15      120.47      117.34     38.90 o 
 -11   5  15        3.27      -27.27     27.27 o 
  -9   5  15       89.31       47.53     29.47 o 
  -7   5  15       34.56      -21.30     35.29 o 
  -5   5  15       27.11      -48.39     48.39 o 
  -3   5  15       45.48       65.48     36.93 o 
  -1   5  15       75.17       24.87     51.76 o 
   1   5  15       31.04      -29.38     37.68 o 
   3   5  15        3.94      -64.87     71.25 o 
   5   5  15        0.47       73.89     65.20 o 
   7   5  15      238.37      416.79     70.91 o 
 -20   6  15       76.98      -25.00     39.89 o 
 -18   6  15      171.61      152.84     52.34 o 
 -16   6  15       72.47       47.25     63.16 o 
 -14   6  15       94.79       46.04     35.88 o 
 -12   6  15      247.67      274.94     41.57 o 
 -10   6  15      116.11      144.93     47.43 o 
  -8   6  15      316.28      314.89     52.05 o 
  -6   6  15      174.82      178.79     66.54 o 
  -4   6  15        6.71      -39.32     99.14 o 
  -2   6  15      256.37      457.73     75.95 o 
   0   6  15       13.96       84.02     59.15 o 
   2   6  15        2.66      -55.12     55.12 o 
 -32   0  16       45.09       79.99     64.53 o 
 -30   0  16       58.50      -30.35     35.52 o 
 -28   0  16        7.23      -44.36     44.36 o 
 -26   0  16      308.40      403.07     52.92 o 
 -24   0  16       57.36       27.14     34.69 o 
 -22   0  16      200.52      310.19     45.07 o 
 -20   0  16     1053.31     1158.03     61.51 o 
 -18   0  16      272.17      331.14     56.46 o 
 -16   0  16      496.18      581.50     55.79 o 
 -14   0  16      431.49      544.87     52.70 o 
 -12   0  16      660.03      576.70     45.86 o 
 -10   0  16       52.10       60.55     32.54 o 
  -8   0  16      305.79      340.78     63.85 o 
  -6   0  16      153.45      227.86     57.80 o 
  -4   0  16      111.95       94.77     49.07 o 
  -2   0  16        4.14        3.36     45.71 o 
   0   0  16      752.97      803.22     75.95 o 
   2   0  16     1047.03     1174.24     90.74 o 
   4   0  16      651.50      685.24     49.86 o 
   6   0  16       31.36        9.61     30.63 o 
   8   0  16      730.13      718.11     59.83 o 
  10   0  16      425.78      500.20     63.52 o 
  12   0  16       22.34        2.02     54.44 o 
 -31   1  16        4.23      -24.96     24.96 o 
 -29   1  16        6.95      -25.36     25.36 o 
 -27   1  16        4.13      -32.60     42.54 o 
 -25   1  16       78.22       90.99     25.04 o 
 -23   1  16       10.43      -19.39     19.39 o 
 -21   1  16        4.44       -9.84     19.10 o 
 -19   1  16      313.40      377.62     31.99 o 
 -17   1  16       86.51       71.52     31.05 o 
 -15   1  16      251.81      252.91     27.54 o 
 -13   1  16        0.90      -18.62     18.62 o 
 -11   1  16       11.84       10.31     25.00 o 
  -9   1  16       16.85       22.89     21.05 o 
  -7   1  16        2.07      -25.99     25.99 o 
  -5   1  16      203.75      263.92     38.68 o 
  -3   1  16      158.55      160.97     38.96 o 
  -1   1  16      178.27      195.88     40.84 o 
   1   1  16        2.80      -31.80     31.80 o 
   3   1  16        2.26      -15.48     26.93 o 
   5   1  16       26.47       29.67     28.79 o 
   7   1  16       23.76      -22.73     22.73 o 
   9   1  16        0.55      -24.83     24.83 o 
  11   1  16        0.05      -26.25     26.25 o 
 -30   2  16       33.30       -3.87     28.50 o 
 -28   2  16        3.12      -25.11     25.11 o 
 -26   2  16       58.41       75.93     27.87 o 
 -24   2  16       39.48       62.04     24.35 o 
 -22   2  16      287.25      392.52     35.04 o 
 -20   2  16        8.95      -22.34     22.34 o 
 -18   2  16       11.75      -20.76     20.76 o 
 -16   2  16      180.50      236.38     28.16 o 
 -14   2  16      613.14      600.12     32.82 o 
 -12   2  16        0.83      -21.31     21.31 o 
 -10   2  16      314.00      358.77     31.63 o 
  -8   2  16        3.39      -27.97     29.06 o 
  -6   2  16       67.32      -12.60     31.80 o 
  -4   2  16      269.93      287.34     85.70 o 
  -2   2  16      561.01      622.75     56.55 o 
   0   2  16      754.06      807.92     76.62 o 
   2   2  16      145.60      185.30     32.16 o 
   4   2  16      233.34      203.19     33.30 o 
   6   2  16       58.21       45.89     30.05 o 
   8   2  16       49.55       21.93     33.47 o 
  10   2  16      113.08       81.67     48.70 o 
 -27   3  16       69.90      102.54     32.93 o 
 -25   3  16       16.56      -28.22     28.22 o 
 -23   3  16       88.15      135.71     33.12 o 
 -21   3  16       41.76       55.63     25.61 o 
 -19   3  16      227.13      346.69     33.07 o 
 -17   3  16       93.91      137.46     27.54 o 
 -15   3  16       88.27      105.13     26.07 o 
 -13   3  16      606.80      668.76     35.63 o 
 -11   3  16       70.92       95.38     26.08 o 
  -9   3  16        0.36      -27.15     27.15 o 
  -7   3  16      282.42      298.91     82.67 o 
  -5   3  16       51.33       65.25     35.49 o 
  -3   3  16       96.91      134.36     38.49 o 
  -1   3  16      181.80      109.85     39.38 o 
   1   3  16       89.14       55.02     29.34 o 
   3   3  16      132.56       96.04     33.13 o 
   5   3  16       15.91        9.21     35.92 o 
   7   3  16      276.50      305.50     43.17 o 
   9   3  16       42.65       59.84     37.36 o 
 -26   4  16        0.44      -21.98     32.84 o 
 -24   4  16       12.68       18.76     31.06 o 
 -22   4  16      159.99      194.31     39.05 o 
 -20   4  16      234.31      229.74     39.01 o 
 -18   4  16      773.72      758.78     46.38 o 
 -16   4  16      143.53      152.23     35.83 o 
 -14   4  16        6.59      -25.22     25.22 o 
 -12   4  16      221.21      274.17     36.37 o 
 -10   4  16      150.07      250.91     35.76 o 
  -8   4  16      128.61       86.71     55.12 o 
  -6   4  16        0.13      -49.07     49.07 o 
  -4   4  16       35.03      100.82     60.49 o 
  -2   4  16      298.95      361.62     75.28 o 
   0   4  16       90.95       42.73     42.35 o 
   2   4  16       27.86       24.29     38.55 o 
   4   4  16       20.58       73.40     42.74 o 
   6   4  16        4.02      -38.58     40.87 o 
 -23   5  16      267.30      267.52     82.00 o 
 -21   5  16       12.22      -19.45     32.39 o 
 -19   5  16       26.17       14.27     41.00 o 
 -17   5  16       53.87       18.78     34.32 o 
 -15   5  16       79.88       24.28     33.57 o 
 -13   5  16      290.65      382.16     44.17 o 
 -11   5  16       14.97      -29.04     29.04 o 
  -9   5  16       12.02       28.51     36.30 o 
  -7   5  16       99.33       79.31     61.84 o 
  -5   5  16        5.58      -41.00     61.17 o 
  -3   5  16      193.00      205.01     69.23 o 
  -1   5  16       16.97      -37.55     37.55 o 
   1   5  16       51.53       72.64     40.58 o 
   3   5  16       65.80      -12.86     42.68 o 
 -14   6  16        2.43      -37.98     37.98 o 
 -12   6  16       12.10       36.76     60.25 o 
 -10   6  16        9.18      -48.85     71.92 o 
  -8   6  16       96.68      -36.30     60.49 o 
  -6   6  16        6.63      -59.82     59.82 o 
 -29   1  17       20.32        1.93     27.33 o 
 -27   1  17      118.41      143.79     35.60 o 
 -25   1  17       33.00       50.08     26.43 o 
 -23   1  17       12.45      -27.15     27.15 o 
 -21   1  17       23.30        7.32     24.52 o 
 -19   1  17       18.43       10.80     23.25 o 
 -17   1  17       70.03       36.91     23.98 o 
 -15   1  17       22.05       -8.27     22.21 o 
 -13   1  17        0.32      -20.43     20.43 o 
 -11   1  17       18.98      -10.60     39.96 o 
  -9   1  17      239.76      186.28     42.54 o 
  -7   1  17      110.23       69.53     34.66 o 
  -5   1  17       80.74       74.97     35.64 o 
  -3   1  17       48.99       -8.95     34.04 o 
  -1   1  17      297.46      440.93     77.30 o 
   1   1  17      224.03      199.23     46.41 o 
   3   1  17       25.44      -13.54     38.46 o 
   5   1  17       50.65       39.77     37.89 o 
   7   1  17        4.06      -32.91     32.91 o 
 -28   2  17       28.47       -2.63     32.98 o 
 -26   2  17        2.49      -28.52     28.52 o 
 -24   2  17       10.28      -23.57     23.57 o 
 -22   2  17       29.34       47.70     26.69 o 
 -20   2  17       21.27       30.44     24.44 o 
 -18   2  17        5.27       -5.90     23.34 o 
 -16   2  17       23.89       21.79     30.37 o 
 -14   2  17      155.38      187.62     29.98 o 
 -12   2  17       37.22      -22.78     23.30 o 
 -10   2  17      131.20      146.32     40.47 o 
  -8   2  17      495.65      528.07     61.84 o 
  -6   2  17       66.10       78.11     37.99 o 
  -4   2  17        2.33        8.74     53.10 o 
  -2   2  17       39.34       34.42     35.41 o 
   0   2  17      426.68      577.09     57.98 o 
   2   2  17       27.43      -30.36     38.15 o 
   4   2  17       29.73      -38.42     38.42 o 
   6   2  17       16.27       53.98     33.69 o 
 -25   3  17        4.55        0.59     32.78 o 
 -23   3  17       12.11      -28.96     28.96 o 
 -21   3  17      264.55      351.87     46.02 o 
 -19   3  17      327.18      218.73     38.07 o 
 -17   3  17      335.62      346.00     36.12 o 
 -15   3  17       27.67      -11.42     25.23 o 
 -13   3  17       24.85       12.14     24.43 o 
 -11   3  17       38.01       40.66     29.10 o 
  -9   3  17       13.03       18.59     34.22 o 
  -7   3  17        0.05      -45.37     45.37 o 
  -5   3  17       57.95       48.78     38.01 o 
  -3   3  17       42.82      -36.56     36.56 o 
  -1   3  17       42.30      -20.68     35.96 o 
   1   3  17        5.41      -39.99     55.79 o 
   3   3  17       68.57       93.54     43.49 o 
   5   3  17       12.16      -39.79     39.79 o 
 -22   4  17      119.75      140.94     38.76 o 
 -20   4  17       27.72      -10.13     32.91 o 
 -18   4  17      224.69      221.23     70.05 o 
 -16   4  17      180.20      106.89     36.44 o 
 -14   4  17       37.31      -27.39     31.49 o 
 -12   4  17       40.04       32.13     50.51 o 
 -10   4  17        0.15        9.41     56.46 o 
  -8   4  17       67.71      154.59     60.49 o 
  -6   4  17       26.56       50.41     60.49 o 
  -4   4  17        2.93      -55.79     55.79 o 
   0   4  17       68.16      170.05     63.85 o 
   2   4  17      198.75      155.27     68.56 o 
 -17   5  17      129.10       24.85     37.86 o 
 -15   5  17       50.89       24.60     36.72 o 
 -13   5  17       37.61      -35.09     35.42 o 
 -11   5  17       98.96       85.18     44.90 o 
  -9   5  17        9.56       -8.74     59.82 o 
  -7   5  17       54.14        2.02     62.51 o 
  -5   5  17       30.96      -61.84     64.53 o 
 -26   0  18       69.49       16.96     44.19 o 
 -24   0  18       68.97       98.32    107.88 o 
 -22   0  18       85.12       31.04     53.77 o 
 -20   0  18        1.98      -27.69     64.86 o 
 -18   0  18      366.86      476.95    112.92 o 
 -16   0  18      276.84      313.95     54.11 o 
 -14   0  18      754.62      715.51     54.88 o 
 -12   0  18        9.54       -5.38     54.44 o 
 -10   0  18       25.80      -28.90     51.08 o 
  -8   0  18      205.41      265.50     67.21 o 
  -6   0  18        8.84        6.05     59.15 o 
  -4   0  18        0.27       -2.02     46.38 o 
  -2   0  18      103.06      -53.10     53.10 o 
   0   0  18        6.62      -52.43     52.43 o 
   2   0  18      135.68      141.82     61.84 o 
 -27   1  18       17.75       22.85     63.18 o 
 -25   1  18       18.41        7.32     26.69 o 
 -23   1  18        4.76      -30.12     30.12 o 
 -21   1  18        0.01      -30.17     30.17 o 
 -19   1  18        4.85      -22.71     22.71 o 
 -17   1  18       28.48      -10.03     24.14 o 
 -15   1  18        3.45        8.73     25.64 o 
 -13   1  18      304.40      370.94     41.57 o 
 -11   1  18        2.04        3.69     32.60 o 
  -9   1  18       37.82       33.37     36.36 o 
  -7   1  18      201.58      205.36     52.43 o 
  -5   1  18       19.51      -20.25     34.66 o 
  -3   1  18        0.33      -30.51     42.68 o 
  -1   1  18        4.08      -36.26     36.26 o 
   1   1  18        0.70       -5.29     42.75 o 
   3   1  18        0.32      -43.01     43.01 o 
 -24   2  18       93.42       96.27     58.90 o 
 -22   2  18       29.09      -16.90     28.39 o 
 -20   2  18       65.57       30.95     27.84 o 
 -18   2  18      181.83      197.64     32.05 o 
 -16   2  18      268.50      350.17     36.16 o 
 -14   2  18       97.27       84.16     33.41 o 
 -12   2  18        4.72      -34.38     37.40 o 
 -10   2  18       22.45        9.05     37.20 o 
  -8   2  18        4.28        7.36     39.23 o 
  -6   2  18      205.68      283.51     75.95 o 
  -4   2  18       29.00      -62.51     62.51 o 
  -2   2  18        9.76      -55.12     55.12 o 
   0   2  18       27.81       70.38     41.66 o 
   2   2  18        0.76      -22.18     59.15 o 
 -23   3  18        0.39      -39.23     39.23 o 
 -21   3  18        0.07      -46.71     46.71 o 
 -19   3  18        6.59      -33.83     40.93 o 
 -17   3  18      102.49       59.99     34.00 o 
 -15   3  18       10.78       -3.11     32.45 o 
 -13   3  18      127.22       64.73     46.67 o 
 -11   3  18        7.02      -24.87     37.62 o 
  -9   3  18       26.72      -38.96     38.96 o 
  -7   3  18        1.00       -5.44     40.11 o 
  -5   3  18       15.04      -39.19     39.19 o 
  -3   3  18      181.96       79.25     72.93 o 
  -1   3  18        5.59      -44.95     57.13 o 
 -16   4  18        5.88       57.76     66.07 o 
 -14   4  18        2.13        5.38     60.49 o 
 -12   4  18        3.72      -57.80     57.80 o 
 -10   4  18       88.54      104.18     63.18 o 
  -8   4  18        1.03       78.64     65.20 o 
  -6   4  18       54.46      -28.90     55.79 o 
 -21   1  19       65.31       66.04     37.80 o 
 -19   1  19        1.75        0.15     31.53 o 
 -17   1  19      118.74      145.65     33.14 o 
 -15   1  19        0.06      -18.66     39.19 o 
 -13   1  19        0.68       -4.99     40.62 o 
 -11   1  19       27.61      -50.08     50.08 o 
  -9   1  19      104.50      200.61     46.32 o 
  -7   1  19       16.39      -39.58     39.58 o 
  -5   1  19       24.51       30.25     60.49 o 
  -3   1  19      212.03      252.06     73.94 o 
 -20   2  19       64.23       85.42     45.30 o 
 -18   2  19        6.58       -6.63     33.97 o 
 -16   2  19      553.59      670.86     43.46 o 
 -14   2  19      263.01      273.97     52.04 o 
 -12   2  19       18.38       34.50     43.39 o 
 -10   2  19       37.25       12.39     48.06 o 
  -8   2  19       40.58      -41.14     41.14 o 
  -4   2  19      109.18       79.31     67.21 o 
                                                 
